# Supplementary material for: Relations between Effects and Structure of Small Bicyclic Molecules on the Complex Model System Saccharomyces cerevisiae
Source: Front Pharmacol. 2017 Mar 30;8:170. doi: 10.3389/fphar.2017.00170 (PMC5371657; doi:10.3389/fphar.2017.00170)
Supplement: Supplementary file 1 [file Supplementarytables.xls]

## Sheet: Supplementary_tables_list
Supplementary Table 1	Details on the effects and chemical characteristics of the compounds composing the library: columns “W303”, BY4742, BY4742Derg6, BY4742Dsnq2, and BY4742Dpdr3 show the Odst% induced by the molecule on the corresponding strain, compared to the control colture (treated with DMSO).
Supplementary Table 2	Comparison of the effects induced on W303 depending on the substituent at R3 position; Wilcox test
Supplementary Table 3	Comparison of the effects induced on W303 depending on the substituent at R4' position; Wilcox test
Supplementary Table 4	Comparison of the effects induced on W303 depending on the substituent at R4” position; Wilcox test
Supplementary Table 5	Stepwise regression analysis results. Details are in decreasing AIC (Akaike Information Criterion) value order. Light gray cells includes details of the best models (these having the Lowest AIC value). Symbols are listed in Supplemetary materials.
Supplementary Table 6	Stepwise regression analysis results, coefficients calculated for the best model.

## Sheet: Supplementary Table S1
MoleculeName	w303	BY4742	BY4742Derg6	BY4742Dsnq2	BY4742Dpdr3	molecule_hindrance	R1_hindrance	R2_hindrance	R3_hindrance	R5_hindrance	molecule_Polarizability	R1_Polarizability	R2_Polarizability	R3_Polarizability	R5_Polarizability	used in PCA (results 3.2)	used in RDA (results 3.2)	used in PCA (results 3.3)	used in stepwise regression (results 3.2)
001	1.1	NA	NA	NA	NA	287.04	82.03	7.24	7.24	104.38	32.92	8.89	0.52	0.52	10.95	no	no	yes	yes
002	7.1	NA	NA	NA	NA	293.02	82.03	7.24	7.24	109.77	33.81	8.89	0.52	0.52	11.63	no	no	yes	yes
004	-0.5	NA	NA	NA	NA	338.12	82.03	7.24	7.24	154.91	39.25	8.89	0.52	0.52	16.96	no	no	yes	yes
005	3.5	NA	NA	NA	NA	343.01	82.03	7.24	7.24	159.68	40.17	8.89	0.52	0.52	17.59	no	no	yes	yes
008	-10.9	-0.062	0.418	3.099	-1.947	245.03	82.03	7.24	7.24	62.42	28.51	8.89	0.52	0.52	6.86	yes	yes	yes	yes
009	-2.5	NA	NA	NA	NA	244.23	82.03	7.24	7.24	57.66	28.14	8.89	0.52	0.52	4.32	no	no	yes	yes
010	-2.2	NA	NA	NA	NA	273.86	82.03	7.24	7.24	91.05	31.71	8.89	0.52	0.52	9.66	no	no	yes	yes
011	-22.8	-0.546	6.509	14.17	-2.697	290.96	82.03	7.24	7.24	108.25	33.47	8.89	0.52	0.52	11.48	yes	yes	yes	yes
012	-12.8	0.486	11.566	28.617	-3.006	307.77	82.03	7.24	7.24	124.99	35.93	8.89	0.52	0.52	13.73	yes	yes	yes	yes
013	-0.3	NA	NA	NA	NA	293.53	82.03	7.24	7.24	110.79	34.48	8.89	0.52	0.52	12.32	no	no	yes	yes
014	-14.4	0.689	1.169	10.612	-1.292	310.77	82.03	7.24	7.24	127.92	36.29	8.89	0.52	0.52	14.19	yes	yes	yes	yes
015	-23.3	NA	NA	NA	NA	262.97	82.03	7.24	7.24	79.97	30.72	8.89	0.52	0.52	8.59	no	no	yes	yes
016	-3.3	NA	NA	NA	NA	272.8	82.03	7.24	7.24	89.59	31.41	8.89	0.52	0.52	9.47	no	no	yes	yes
017	-4.6	NA	NA	NA	NA	282.44	82.03	7.24	7.24	99.25	33.47	8.89	0.52	0.52	11.31	no	no	yes	yes
018	-8.5	-0.893	6.388	32.041	-2.558	463.82	169.5	7.24	82.03	104.38	54.27	19.48	0.52	8.89	10.95	yes	yes	yes	yes
019	5.5	NA	NA	NA	NA	458.22	169.5	7.24	82.03	109.77	53.62	19.48	0.52	8.89	11.63	no	no	yes	yes
020	-16.6	-0.745	0.598	19.633	-2.657	425.18	169.5	7.24	82.03	65.68	49.79	19.48	0.52	8.89	6.63	yes	yes	yes	yes
021	2.8	NA	NA	NA	NA	479.21	169.5	7.24	82.03	119.19	56.27	19.48	0.52	8.89	12.81	no	no	yes	yes
022	-4.9	NA	NA	NA	NA	514.62	169.5	7.24	82.03	154.91	60.34	19.48	0.52	8.89	16.96	no	no	yes	yes
023	-20.7	1.235	1.243	5.343	-2.521	521.23	169.5	7.24	82.03	159.68	61.44	19.48	0.52	8.89	17.59	yes	yes	yes	yes
024	-17.6	NA	NA	NA	NA	416.54	169.5	7.24	82.03	57.08	48.76	19.48	0.52	8.89	5.57	no	no	yes	yes
025	-23.5	NA	NA	NA	NA	431.55	169.5	7.24	82.03	72.1	49.08	19.48	0.52	8.89	6.05	no	no	yes	yes
026	0.7	NA	NA	NA	NA	433.64	169.5	7.24	82.03	74.08	50.86	19.48	0.52	8.89	7.68	no	no	yes	yes
028	-23.8	-0.952	9.098	5.704	-3.293	450.64	169.5	7.24	82.03	91.05	52.99	19.48	0.52	8.89	9.66	yes	yes	yes	yes
029	-5.8	NA	NA	NA	NA	467.72	169.5	7.24	82.03	108.25	54.81	19.48	0.52	8.89	11.48	no	no	yes	yes
036	-10.2	0.608	7.187	2.584	3.533	458.73	169.5	7.24	82.03	99.25	54.32	19.48	0.52	8.89	11.31	yes	yes	yes	yes
037	-0.2	NA	NA	NA	NA	359.89	82.03	82.03	7.24	104.38	41.93	8.89	8.89	0.52	10.95	no	no	yes	yes
038	-12.3	19.973	20.783	2.255	-1.733	366.46	82.03	82.03	7.24	109.77	42.6	8.89	8.89	0.52	11.63	yes	yes	yes	yes
040	-1.1	NA	NA	NA	NA	411.98	82.03	82.03	7.24	154.91	48.58	8.89	8.89	0.52	16.96	no	no	yes	yes
041	-0.5	NA	NA	NA	NA	416.02	82.03	82.03	7.24	159.68	49.18	8.89	8.89	0.52	17.59	no	no	yes	yes
042	-13.5	NA	NA	NA	NA	321.2	82.03	82.03	7.24	65.68	37.35	8.89	8.89	0.52	6.63	no	no	yes	yes
044	-4.7	NA	NA	NA	NA	329.54	82.03	82.03	7.24	74.08	38.48	8.89	8.89	0.52	7.68	no	no	yes	yes
045	-3.8	NA	NA	NA	NA	317.19	82.03	82.03	7.24	57.66	36.88	8.89	8.89	0.52	4.32	no	no	yes	yes
046	-5.8	NA	NA	NA	NA	346.47	82.03	82.03	7.24	91.05	40.54	8.89	8.89	0.52	9.66	no	no	yes	yes
047	-19.8	-1.047	-1.279	1.595	-1.954	380.77	82.03	82.03	7.24	124.99	44.87	8.89	8.89	0.52	13.73	yes	yes	yes	yes
049	-16.7	NA	NA	NA	NA	327.44	82.03	82.03	7.24	124.99	36.6	8.89	8.89	0.52	13.73	no	no	yes	yes
050	-16.9	NA	NA	NA	NA	317.84	82.03	82.03	7.24	62.42	37.43	8.89	8.89	0.52	6.86	no	no	yes	yes
053	-25.9	15.329	26.059	2.445	1.474	400.52	82.03	82.03	7.24	127.92	46.32	8.89	8.89	0.52	14.19	yes	yes	yes	yes
054	-0.8	NA	NA	NA	NA	346.24	82.03	82.03	7.24	89.59	40.49	8.89	8.89	0.52	9.47	no	no	yes	yes
055	-3.9	NA	NA	NA	NA	355.84	82.03	82.03	7.24	99.25	42.35	8.89	8.89	0.52	11.31	no	no	yes	yes
056	-7.1	NA	NA	NA	NA	267.59	82.03	7.24	7.24	82.74	30.76	8.89	0.52	0.52	8.46	no	no	yes	yes
057	1.7	NA	NA	NA	NA	250.66	82.03	7.24	7.24	65.68	29.06	8.89	0.52	0.52	6.63	no	no	yes	yes
058	5.5	NA	NA	NA	NA	309.81	82.03	7.24	7.24	124.99	36.53	8.89	0.52	0.52	13.73	no	no	yes	yes
059	0	NA	NA	NA	NA	259	82.03	7.24	7.24	74.08	30.17	8.89	0.52	0.52	7.68	no	no	yes	yes
060	-9.1	NA	NA	NA	NA	329.67	82.03	7.24	7.24	127.92	38.05	8.89	0.52	0.52	14.19	no	no	yes	yes
061	-2.9	NA	NA	NA	NA	293.03	82.03	7.24	7.24	108.25	34.14	8.89	0.52	0.52	11.48	no	no	yes	yes
066	-10.5	27.113	0.503	1.007	-2.177	207.37	82.03	7.24	7.24	22.86	23.72	8.89	0.52	0.52	1.99	yes	yes	yes	yes
067	-8.2	12.939	-0.129	-0.046	-1.908	242.86	82.03	7.24	7.24	57.66	27.79	8.89	0.52	0.52	5.57	yes	yes	yes	yes
068	-5.2	NA	NA	NA	NA	247.01	82.03	7.24	7.24	62.42	29.07	8.89	0.52	0.52	6.86	no	no	yes	yes
069	-5.1	NA	NA	NA	NA	275.86	82.03	7.24	7.24	91.05	32.27	8.89	0.52	0.52	9.66	no	no	yes	yes
070	-2.5	NA	NA	NA	NA	298.74	82.03	7.24	7.24	113.84	35.14	8.89	0.52	0.52	12.44	no	no	yes	yes
071	-14.7	NA	NA	NA	NA	295.47	82.03	7.24	7.24	110.79	34.82	8.89	0.52	0.52	12.32	no	no	yes	yes
073	-4.6	NA	NA	NA	NA	407.42	82.03	7.24	82.03	119.19	48.05	8.89	0.52	8.89	12.81	no	no	yes	yes
074	-1.7	NA	NA	NA	NA	374.8	82.03	7.24	82.03	104.38	44.11	8.89	0.52	8.89	10.95	no	no	yes	yes
075	-22.3	NA	NA	NA	NA	339.59	82.03	7.24	82.03	69.02	40.14	8.89	0.52	8.89	7.08	no	no	yes	yes
076	-4.5	NA	NA	NA	NA	342.52	82.03	7.24	82.03	72.1	38.97	8.89	0.52	8.89	6.05	no	no	yes	yes
077	-4.1	NA	NA	NA	NA	344.61	82.03	7.24	82.03	74.08	40.75	8.89	0.52	8.89	7.68	no	no	yes	yes
079	3.5	NA	NA	NA	NA	331.97	82.03	7.24	82.03	57.66	39.28	8.89	0.52	8.89	4.32	no	no	yes	yes
081	-7.2	NA	NA	NA	NA	378.67	82.03	7.24	82.03	108.25	44.66	8.89	0.52	8.89	11.48	no	no	yes	yes
083	-5.8	NA	NA	NA	NA	384.39	82.03	7.24	82.03	113.84	45.63	8.89	0.52	8.89	12.44	no	no	yes	yes
088	-1.5	NA	NA	NA	NA	370.09	82.03	7.24	82.03	99.25	44.31	8.89	0.52	8.89	11.31	no	no	yes	yes
089	-22.8	-0.148	-19.349	-2.625	-1.93	418.01	169.5	7.24	82.03	57.08	49.01	19.48	0.52	8.89	5.57	yes	yes	yes	yes
090	-2.6	NA	NA	NA	NA	426.77	169.5	7.24	82.03	65.68	50.01	19.48	0.52	8.89	6.63	no	no	yes	yes
093	-0.5	NA	NA	NA	NA	452.91	169.5	7.24	82.03	91.05	53.28	19.48	0.52	8.89	9.66	no	no	yes	yes
094	-2.5	NA	NA	NA	NA	475.47	169.5	7.24	82.03	113.84	55.8	19.48	0.52	8.89	12.44	no	no	yes	yes
096	-1	NA	NA	NA	NA	451.49	169.5	7.24	82.03	89.59	52.67	19.48	0.52	8.89	9.47	no	no	yes	yes
097	-6.1	NA	NA	NA	NA	478.7	169.5	7.24	82.03	117.28	56.61	19.48	0.52	8.89	12.9	no	no	yes	yes
099	5.1	NA	NA	NA	NA	489.25	169.5	7.24	82.03	127.92	57.68	19.48	0.52	8.89	14.19	no	no	yes	yes
100	1.5	NA	NA	NA	NA	516.31	169.5	7.24	82.03	154.91	60.79	19.48	0.52	8.89	16.96	no	no	yes	yes
102	-4.5	NA	NA	NA	NA	497.32	169.5	7.24	82.03	119.19	58.48	19.48	0.52	8.89	12.81	no	no	yes	yes
103	-13.8	NA	NA	NA	NA	523.03	169.5	7.24	82.03	159.68	61.5	19.48	0.52	8.89	17.59	no	no	yes	yes
106	-4.2	NA	NA	NA	NA	284.78	82.03	7.24	7.24	89.59	33.94	8.89	0.52	0.52	9.47	no	no	yes	yes
107	1.6	NA	NA	NA	NA	354.77	82.03	7.24	7.24	159.68	42.67	8.89	0.52	0.52	17.59	no	no	yes	yes
108	-3	NA	NA	NA	NA	349.88	82.03	7.24	7.24	154.91	41.96	8.89	0.52	0.52	16.96	no	no	yes	yes
109	-1.1	NA	NA	NA	NA	274.67	82.03	7.24	7.24	79.97	33	8.89	0.52	0.52	8.59	no	no	yes	yes
110	5.7	NA	NA	NA	NA	294.42	82.03	7.24	7.24	99.25	35.7	8.89	0.52	0.52	11.31	no	no	yes	yes
111	-5.7	NA	NA	NA	NA	309.42	82.03	7.24	7.24	109.77	36.56	8.89	0.52	0.52	11.63	no	no	yes	yes
112	-1.2	NA	NA	NA	NA	292.29	82.03	7.24	7.24	97.29	35.07	8.89	0.52	0.52	10.51	no	no	yes	yes
113	-20.3	-2.416	0.86	3.778	-2.005	308.54	82.03	7.24	7.24	113.84	37.08	8.89	0.52	0.52	12.44	yes	yes	yes	yes
114	-4.6	NA	NA	NA	NA	239.52	82.03	7.24	7.24	57.66	28.63	8.89	0.52	0.52	4.32	no	no	yes	yes
115	4.4	NA	NA	NA	NA	284.78	141.89	7.24	7.24	89.59	33.94	15.94	0.52	0.52	9.47	no	no	yes	yes
116	1.2	NA	NA	NA	NA	327.84	141.89	7.24	7.24	159.68	39.11	15.94	0.52	0.52	17.59	no	no	yes	yes
117	-2.1	NA	NA	NA	NA	393.11	141.89	7.24	7.24	154.91	47.05	15.94	0.52	0.52	16.96	no	no	yes	yes
119	-3.6	NA	NA	NA	NA	563.01	367.58	7.24	7.24	97.29	64.87	41.65	0.52	0.52	10.51	no	no	yes	yes
120	0.2	NA	NA	NA	NA	344.8	153.52	7.24	7.24	89.59	39.7	16.17	0.52	0.52	9.47	no	no	yes	yes
123	3.3	NA	NA	NA	NA	365.62	153.52	7.24	7.24	110.57	42.43	16.17	0.52	0.52	11.87	no	no	yes	yes
124	-12.1	NA	NA	NA	NA	347.99	153.52	7.24	7.24	109.77	40.34	16.17	0.52	0.52	11.63	no	no	yes	yes
125	-3.6	NA	NA	NA	NA	299.48	112.38	7.24	7.24	97.29	34.17	12.38	0.52	0.52	10.51	no	no	yes	yes
126	2.3	NA	NA	NA	NA	432.6	243.53	7.24	7.24	97.29	48.84	26.83	0.52	0.52	10.51	no	no	yes	yes
127	-0.7	NA	NA	NA	NA	281.04	153.52	7.24	7.24	36.84	30.72	16.17	0.52	0.52	3.38	no	no	yes	yes
128	9	NA	NA	NA	NA	549.92	362.39	7.24	7.24	97.29	61.96	41.34	0.52	0.52	10.51	no	no	yes	yes
129	9.1	NA	NA	NA	NA	267.59	82.03	7.24	7.24	82.74	30.76	8.89	0.52	0.52	8.46	no	no	yes	yes
130	3.9	NA	NA	NA	NA	267.54	82.03	7.24	7.24	83.05	31.2	8.89	0.52	0.52	8.61	no	no	yes	yes
131	0.4	NA	NA	NA	NA	290.63	82.03	7.24	7.24	105.56	33.88	8.89	0.52	0.52	11.47	no	no	yes	yes
132	1.6	NA	NA	NA	NA	290.63	82.03	7.24	7.24	105.56	33.88	8.89	0.52	0.52	11.47	no	no	yes	yes
133	-3.7	NA	NA	NA	NA	309.93	82.03	7.24	7.24	141.65	35.47	8.89	0.52	0.52	15.69	no	no	yes	yes
134	-0.7	NA	NA	NA	NA	338.19	82.03	7.24	7.24	153.47	38.98	8.89	0.52	0.52	17.12	no	no	yes	yes
135	-18.7	-0.829	2.231	0.409	-2.49	338.19	82.03	7.24	7.24	153.47	38.98	8.89	0.52	0.52	17.12	yes	yes	yes	yes
136	-16.6	-0.584	0.742	2.769	-0.818	323.24	135.17	7.24	7.24	97.29	36.87	14.29	0.52	0.52	10.51	yes	yes	yes	yes
137	-12	-1	1	1	-1	319.21	112.38	7.24	7.24	97.29	37.51	12.38	0.52	0.52	10.51	yes	yes	yes	yes
139	1.2	NA	NA	NA	NA	434.66	248.98	7.24	7.24	97.29	49.41	27.36	0.52	0.52	10.51	no	no	yes	yes

## Sheet: Supplementary Table S2
Comparison of the effects induced on W303 depending on the substituent at R3 position; Wilcox test
	H	Phenyl
H	1
Phenyl	0.193709	1

## Sheet: Supplementary Table S3
Comparison of the effects induced on W303 depending on the substituent at R4' position; Wilcox test
	piperidine	1-ethyl-4-methoxybenzene	2,4-dimethyl-N-[1-(4-methylpiperazin-1-yl)-1-oxo-3-phenylpropan-2-yl]pentanamide	benzamide	Benzene	4-(2,4-dimethylpentanamido)-2-hydroxybutanoate	benzhydril	methyl 2-amino-4-methylpentanoate	[4-methyl-1-oxo-(piperidin-1-yl)pentan-2-yl]urea	2-amino-4-methyl-N-[1-(4-methylpiperazin-1-yl)-1-oxo-3-phenylpropan-2-yl]pentanamide
piperidine	1
1-ethyl-4-methoxybenzene	0.5	1
2,4-dimethyl-N-[1-(4-methylpiperazin-1-yl)-1-oxo-3-phenylpropan-2-yl]pentanamide	1	0.5	1
benzamide	0.666667	0.2	1	1
Benzene	0.227258	0.0780444	0.916379	0.567907	1
4-(2,4-dimethylpentanamido)-2-hydroxybutanoate	1	1	1	0.666667	0.248109	1
benzhydril	0.45087	0.106957	0.869565	0.876812	0.384743	0.434783	1
methyl 2-amino-4-methylpentanoate	0.4	0.628571	0.8	0.533333	0.28078	0.8	0.283077	1
[4-methyl-1-oxo-(piperidin-1-yl)pentan-2-yl]urea	1	1	1	0.666667	0.189369	1	0.347826	0.8	1
2-amino-4-methyl-N-[1-(4-methylpiperazin-1-yl)-1-oxo-3-phenylpropan-2-yl]pentanamide	1	0.5	1	0.666667	0.103645	1	0.0869565	0.4	1	1

## Sheet: Supplementary Table S4
Comparison of the effects induced on W303 depending on the substituent at R4” position; Wilcox test
	2-aminopropanol	2-phenylpropanol-1	2RMethylhydroxipyrrolidine	propinol	DMEDA	ethyl piperidine-4-carboxylate	HEP	1H-1,4-diazepine,hexahydro-	LeuCH2OH	MetPip	Morpholine	N-cyp	N-Me2	NH-Eth	NH-n-Pr	NH-nBu	propanolamide	NH2	1-phenylethylamine	2,2,2-trifluoroethylamine	ethylendiamine	ethanolamine	cyclohexylamine	hexylamine	hexylamine-uns	isoamylamine	NhnBn	Npyd	O-Me	Pce	Phenyl-3(R)propanole	2-amino-3-phenyl-1-propanol	Piperidine	TMorpholine
2-aminopropanol	1
2-phenylpropanol-1	1	NA
2RMethylhydroxipyrrolidine	1	1	NA
propinol	1	1	1	NA
DMEDA	0.4	0.8	0.8	0.4
ethyl piperidine-4-carboxylate	0.285714	0.857143	1	0.613893	0.761905	1
HEP	0.5	1	1	1	1	1	1
1H-1,4-diazepine,hexahydro-	0.333333	1	1	1	0.904762	0.662338	0.785714	1
LeuCH2OH	1	1	1	1	0.8	0.857143	0.5	1	NA
MetPip	1	1	1	1	0.4	0.571429	0.5	1	1	NA
Morpholine	0.285714	0.571429	0.571429	0.571429	0.914286	0.937229	0.380952	0.662338	0.285714	0.571429
N-cyp	0.5	0.5	0.5	0.5	0.114286	0.380952	0.1	0.571429	1	0.5	0.0238095	1
N-Me2	1	1	1	1	0.8	0.857143	0.5	1	1	1	0.285714	1	NA
NH-Eth	0.666667	0.666667	0.666667	0.666667	0.133333	0.142857	0.2	0.0952381	0.666667	0.666667	0.0714286	0.2	0.666667	1
NH-n-Pr	0.4	1	0.8	0.4	1	0.761905	1	0.730159	0.4	0.4	0.761905	0.0571429	0.4	0.133333	1
NH-nBu	0.333333	1	0.333333	0.333333	0.285714	0.272229	0.392857	0.84127	0.666667	0.333333	0.125541	0.392857	0.666667	0.380952	0.190476	1
propanolamide	1	1	1	1	0.4	0.285714	0.5	1	1	1	0.571429	0.5	1	0.666667	0.4	0.333333	NA
NH2	1	1	1	1	0.4	0.857143	0.5	1	1	1	0.285714	1	1	0.666667	0.4	0.666667	1	NA
1-phenylethylamine	0.4	0.8	0.8	0.8	0.342857	0.609524	0.4	0.285714	0.8	0.8	0.257143	1	0.8	0.533333	0.342857	0.555556	0.8	1	1
2,2,2-trifluoroethylamine	1	1	1	1	0.8	0.857143	1	1	1	1	0.285714	0.5	1	0.666667	0.8	1	1	1	0.8	NA
ethylendiamine	1	1	1	1	0.4	0.285714	0.5	0.333333	1	1	0.285714	0.5	1	1	0.4	0.666667	1	1	0.8	1	NA
ethanolamine	0.4	1	0.8	0.8	0.485714	0.761905	0.628571	0.412698	1	0.4	0.352381	0.628571	1	0.133333	0.685714	1	0.4	1	0.885714	1	0.4	1
cyclohexylamine	0.2765	1	0.2765	0.2765	0.191267	0.335887	0.59256	0.712155	0.716801	0.2765	0.108742	0.59256	0.716801	0.240327	0.309424	0.804896	0.2765	0.716801	0.663117	1	0.2765	1	1
hexylamine	0.4	0.8	0.8	0.8	0.342857	0.761905	0.4	0.139983	0.8	0.8	0.257143	0.857143	0.8	0.266667	0.342857	0.730159	0.8	0.8	1	0.8	0.4	0.685714	0.884549	1
hexylamine-uns	1	1	1	1	0.8	0.857143	0.5	1	1	1	0.285714	1	1	0.666667	0.4	0.666667	1	1	0.8	1	1	1	0.716801	0.8	NA
isoamylamine	0.4	0.8	0.4	0.4	0.2	0.257143	0.228571	0.555556	1	0.4	0.0380952	0.857143	0.8	0.347558	0.114286	0.460558	0.4	0.8	0.685714	0.8	0.8	0.685714	0.380746	0.885714	1	1
NhnBn	0.666667	1	0.666667	0.666667	0.533333	0.642857	0.8	0.571429	1	0.666667	0.642857	0.8	1	0.333333	0.533333	0.857143	0.666667	1	1	1	0.666667	1	0.814337	0.8	1	0.8	1
Npyd	0.666667	1	0.666667	0.666667	0.533333	0.285714	0.8	0.571429	1	0.666667	0.285714	1	1	1	0.533333	1	0.666667	1	1	1	1	0.8	1	0.8	1	1	0.666667	1
O-Me	1	1	1	1	1	0.857143	1	1	1	1	0.857143	0.5	1	0.666667	1	0.666667	1	1	0.8	1	1	0.8	0.2765	0.8	1	0.4	1	0.666667	NA
Pce	0.285714	0.571429	0.571429	0.285714	0.914286	0.630356	0.904762	0.662338	0.285714	0.285714	0.699134	0.0238095	0.285714	0.0714286	1	0.143215	0.285714	0.285714	0.257143	0.571429	0.285714	0.47619	0.108742	0.257143	0.285714	0.0380952	0.857143	0.50243	0.857143	1
Phenyl-3(R)propanole	1	1	1	1	1	0.857143	1	1	1	1	0.857143	0.5	1	0.666667	1	0.666667	1	1	0.8	1	1	0.8	0.2765	0.8	1	0.4	1	0.666667	NA	0.857143	NA
2-amino-3-phenyl-1-propanol	1	1	1	1	0.4	0.571429	0.5	0.333333	1	1	0.285714	0.5	1	1	0.4	0.666667	1	1	0.8	1	1	0.4	0.716801	0.8	1	0.8	0.666667	1	1	0.285714	1	NA
Pip	0.173442	0.559635	0.845815	0.559635	1	1	0.918523	0.825965	0.559635	0.330899	0.65102	0.124926	0.559635	0.0494912	0.798562	0.340685	0.330899	0.559635	0.349394	0.559635	0.173442	0.495394	0.348547	0.20194	0.559635	0.20194	0.694418	0.51261	0.845815	0.846284	0.845815	0.173442	1
TMorpholine	0.333333	1	0.666667	0.666667	0.730159	0.930736	1	0.690476	0.666667	0.666667	0.329004	0.0714286	0.666667	0.0952381	0.904762	0.547619	0.666667	0.333333	0.285714	1	0.333333	0.555556	0.538594	0.190476	0.666667	0.285714	0.857143	0.857143	0.666667	0.536797	0.666667	0.333333	0.714017	1

## Sheet: Supplementary Table S5
model_ID	AIC	Scaffold	ScaffoldType	R1	R2	R3	R4
8	415	Scaffold_A	Type_F	R1_A	R2_Bn	R3_H	R4_NH-Et
29	415	Scaffold_A	Type_F	R1_A	R2_Bn	R3_Ph	R4_NH-Et
50	415	Scaffold_A	Type_F	R1_A	R2_H	R3_H	R4_NH-Et
71	415	Scaffold_A	Type_F	R1_A	R2_H	R3_Ph	R4_NH-Et
176	415	Scaffold_A	Type_F	R1_Bzh	R2_Bn	R3_H	R4_NH-Et
197	415	Scaffold_A	Type_F	R1_Bzh	R2_Bn	R3_Ph	R4_NH-Et
218	415	Scaffold_A	Type_F	R1_Bzh	R2_H	R3_H	R4_NH-Et
239	415	Scaffold_A	Type_F	R1_Bzh	R2_H	R3_Ph	R4_NH-Et
260	415	Scaffold_A	Type_F	R1_C	R2_Bn	R3_H	R4_NH-Et
281	415	Scaffold_A	Type_F	R1_C	R2_Bn	R3_Ph	R4_NH-Et
302	415	Scaffold_A	Type_F	R1_C	R2_H	R3_H	R4_NH-Et
323	415	Scaffold_A	Type_F	R1_C	R2_H	R3_Ph	R4_NH-Et
344	415	Scaffold_A	Type_G	R1_A	R2_Bn	R3_H	R4_NH-Et
365	415	Scaffold_A	Type_G	R1_A	R2_Bn	R3_Ph	R4_NH-Et
386	415	Scaffold_A	Type_G	R1_A	R2_H	R3_H	R4_NH-Et
407	415	Scaffold_A	Type_G	R1_A	R2_H	R3_Ph	R4_NH-Et
512	415	Scaffold_A	Type_G	R1_Bzh	R2_Bn	R3_H	R4_NH-Et
533	415	Scaffold_A	Type_G	R1_Bzh	R2_Bn	R3_Ph	R4_NH-Et
554	415	Scaffold_A	Type_G	R1_Bzh	R2_H	R3_H	R4_NH-Et
575	415	Scaffold_A	Type_G	R1_Bzh	R2_H	R3_Ph	R4_NH-Et
596	415	Scaffold_A	Type_G	R1_C	R2_Bn	R3_H	R4_NH-Et
617	415	Scaffold_A	Type_G	R1_C	R2_Bn	R3_Ph	R4_NH-Et
638	415	Scaffold_A	Type_G	R1_C	R2_H	R3_H	R4_NH-Et
659	415	Scaffold_A	Type_G	R1_C	R2_H	R3_Ph	R4_NH-Et
680	415	Scaffold_A	Type_K	R1_A	R2_Bn	R3_H	R4_NH-Et
701	415	Scaffold_A	Type_K	R1_A	R2_Bn	R3_Ph	R4_NH-Et
722	415	Scaffold_A	Type_K	R1_A	R2_H	R3_H	R4_NH-Et
743	415	Scaffold_A	Type_K	R1_A	R2_H	R3_Ph	R4_NH-Et
848	415	Scaffold_A	Type_K	R1_Bzh	R2_Bn	R3_H	R4_NH-Et
869	415	Scaffold_A	Type_K	R1_Bzh	R2_Bn	R3_Ph	R4_NH-Et
890	415	Scaffold_A	Type_K	R1_Bzh	R2_H	R3_H	R4_NH-Et
911	415	Scaffold_A	Type_K	R1_Bzh	R2_H	R3_Ph	R4_NH-Et
932	415	Scaffold_A	Type_K	R1_C	R2_Bn	R3_H	R4_NH-Et
953	415	Scaffold_A	Type_K	R1_C	R2_Bn	R3_Ph	R4_NH-Et
974	415	Scaffold_A	Type_K	R1_C	R2_H	R3_H	R4_NH-Et
995	415	Scaffold_A	Type_K	R1_C	R2_H	R3_Ph	R4_NH-Et
1016	416.04	Scaffold_B	Type_F	R1_A	R2_Bn	R3_H	R4_NH-Et
1037	416.04	Scaffold_B	Type_F	R1_A	R2_Bn	R3_Ph	R4_NH-Et
1058	416.04	Scaffold_B	Type_F	R1_A	R2_H	R3_H	R4_NH-Et
1079	416.04	Scaffold_B	Type_F	R1_A	R2_H	R3_Ph	R4_NH-Et
1268	416.04	Scaffold_B	Type_F	R1_C	R2_Bn	R3_H	R4_NH-Et
1289	416.04	Scaffold_B	Type_F	R1_C	R2_Bn	R3_Ph	R4_NH-Et
1310	416.04	Scaffold_B	Type_F	R1_C	R2_H	R3_H	R4_NH-Et
1331	416.04	Scaffold_B	Type_F	R1_C	R2_H	R3_Ph	R4_NH-Et
1352	416.04	Scaffold_B	Type_G	R1_A	R2_Bn	R3_H	R4_NH-Et
1373	416.04	Scaffold_B	Type_G	R1_A	R2_Bn	R3_Ph	R4_NH-Et
1394	416.04	Scaffold_B	Type_G	R1_A	R2_H	R3_H	R4_NH-Et
1415	416.04	Scaffold_B	Type_G	R1_A	R2_H	R3_Ph	R4_NH-Et
1604	416.04	Scaffold_B	Type_G	R1_C	R2_Bn	R3_H	R4_NH-Et
1625	416.04	Scaffold_B	Type_G	R1_C	R2_Bn	R3_Ph	R4_NH-Et
1646	416.04	Scaffold_B	Type_G	R1_C	R2_H	R3_H	R4_NH-Et
1667	416.04	Scaffold_B	Type_G	R1_C	R2_H	R3_Ph	R4_NH-Et
1688	416.04	Scaffold_B	Type_K	R1_A	R2_Bn	R3_H	R4_NH-Et
1709	416.04	Scaffold_B	Type_K	R1_A	R2_Bn	R3_Ph	R4_NH-Et
1730	416.04	Scaffold_B	Type_K	R1_A	R2_H	R3_H	R4_NH-Et
1751	416.04	Scaffold_B	Type_K	R1_A	R2_H	R3_Ph	R4_NH-Et
1856	416.04	Scaffold_B	Type_K	R1_Bzh	R2_Bn	R3_H	R4_NH-Et
1877	416.04	Scaffold_B	Type_K	R1_Bzh	R2_Bn	R3_Ph	R4_NH-Et
1898	416.04	Scaffold_B	Type_K	R1_Bzh	R2_H	R3_H	R4_NH-Et
1919	416.04	Scaffold_B	Type_K	R1_Bzh	R2_H	R3_Ph	R4_NH-Et
1940	416.04	Scaffold_B	Type_K	R1_C	R2_Bn	R3_H	R4_NH-Et
1961	416.04	Scaffold_B	Type_K	R1_C	R2_Bn	R3_Ph	R4_NH-Et
1982	416.04	Scaffold_B	Type_K	R1_C	R2_H	R3_H	R4_NH-Et
2003	416.04	Scaffold_B	Type_K	R1_C	R2_H	R3_Ph	R4_NH-Et
2024	416.04	Scaffold_C	Type_F	R1_A	R2_Bn	R3_H	R4_NH-Et
2045	416.04	Scaffold_C	Type_F	R1_A	R2_Bn	R3_Ph	R4_NH-Et
2066	416.04	Scaffold_C	Type_F	R1_A	R2_H	R3_H	R4_NH-Et
2087	416.04	Scaffold_C	Type_F	R1_A	R2_H	R3_Ph	R4_NH-Et
2108	416.04	Scaffold_C	Type_F	R1_Bn	R2_Bn	R3_H	R4_NH-Et
2129	416.04	Scaffold_C	Type_F	R1_Bn	R2_Bn	R3_Ph	R4_NH-Et
2150	416.04	Scaffold_C	Type_F	R1_Bn	R2_H	R3_H	R4_NH-Et
2171	416.04	Scaffold_C	Type_F	R1_Bn	R2_H	R3_Ph	R4_NH-Et
2192	416.04	Scaffold_C	Type_F	R1_Bzh	R2_Bn	R3_H	R4_NH-Et
2213	416.04	Scaffold_C	Type_F	R1_Bzh	R2_Bn	R3_Ph	R4_NH-Et
2234	416.04	Scaffold_C	Type_F	R1_Bzh	R2_H	R3_H	R4_NH-Et
2255	416.04	Scaffold_C	Type_F	R1_Bzh	R2_H	R3_Ph	R4_NH-Et
2276	416.04	Scaffold_C	Type_F	R1_C	R2_Bn	R3_H	R4_NH-Et
2297	416.04	Scaffold_C	Type_F	R1_C	R2_Bn	R3_Ph	R4_NH-Et
2318	416.04	Scaffold_C	Type_F	R1_C	R2_H	R3_H	R4_NH-Et
2339	416.04	Scaffold_C	Type_F	R1_C	R2_H	R3_Ph	R4_NH-Et
2360	416.04	Scaffold_C	Type_G	R1_A	R2_Bn	R3_H	R4_NH-Et
2381	416.04	Scaffold_C	Type_G	R1_A	R2_Bn	R3_Ph	R4_NH-Et
2402	416.04	Scaffold_C	Type_G	R1_A	R2_H	R3_H	R4_NH-Et
2423	416.04	Scaffold_C	Type_G	R1_A	R2_H	R3_Ph	R4_NH-Et
2528	416.04	Scaffold_C	Type_G	R1_Bzh	R2_Bn	R3_H	R4_NH-Et
2549	416.04	Scaffold_C	Type_G	R1_Bzh	R2_Bn	R3_Ph	R4_NH-Et
2570	416.04	Scaffold_C	Type_G	R1_Bzh	R2_H	R3_H	R4_NH-Et
2591	416.04	Scaffold_C	Type_G	R1_Bzh	R2_H	R3_Ph	R4_NH-Et
2612	416.04	Scaffold_C	Type_G	R1_C	R2_Bn	R3_H	R4_NH-Et
2633	416.04	Scaffold_C	Type_G	R1_C	R2_Bn	R3_Ph	R4_NH-Et
2654	416.04	Scaffold_C	Type_G	R1_C	R2_H	R3_H	R4_NH-Et
2675	416.04	Scaffold_C	Type_G	R1_C	R2_H	R3_Ph	R4_NH-Et
2696	416.04	Scaffold_C	Type_K	R1_A	R2_Bn	R3_H	R4_NH-Et
2717	416.04	Scaffold_C	Type_K	R1_A	R2_Bn	R3_Ph	R4_NH-Et
2738	416.04	Scaffold_C	Type_K	R1_A	R2_H	R3_H	R4_NH-Et
2759	416.04	Scaffold_C	Type_K	R1_A	R2_H	R3_Ph	R4_NH-Et
2780	416.04	Scaffold_C	Type_K	R1_Bn	R2_Bn	R3_H	R4_NH-Et
2801	416.04	Scaffold_C	Type_K	R1_Bn	R2_Bn	R3_Ph	R4_NH-Et
2822	416.04	Scaffold_C	Type_K	R1_Bn	R2_H	R3_H	R4_NH-Et
2843	416.04	Scaffold_C	Type_K	R1_Bn	R2_H	R3_Ph	R4_NH-Et
2864	416.04	Scaffold_C	Type_K	R1_Bzh	R2_Bn	R3_H	R4_NH-Et
2885	416.04	Scaffold_C	Type_K	R1_Bzh	R2_Bn	R3_Ph	R4_NH-Et
2906	416.04	Scaffold_C	Type_K	R1_Bzh	R2_H	R3_H	R4_NH-Et
2927	416.04	Scaffold_C	Type_K	R1_Bzh	R2_H	R3_Ph	R4_NH-Et
2948	416.04	Scaffold_C	Type_K	R1_C	R2_Bn	R3_H	R4_NH-Et
2969	416.04	Scaffold_C	Type_K	R1_C	R2_Bn	R3_Ph	R4_NH-Et
2990	416.04	Scaffold_C	Type_K	R1_C	R2_H	R3_H	R4_NH-Et
3011	416.04	Scaffold_C	Type_K	R1_C	R2_H	R3_Ph	R4_NH-Et
1100	416.34	Scaffold_B	Type_F	R1_Bn	R2_Bn	R3_H	R4_NH-Et
1121	416.34	Scaffold_B	Type_F	R1_Bn	R2_Bn	R3_Ph	R4_NH-Et
1142	416.34	Scaffold_B	Type_F	R1_Bn	R2_H	R3_H	R4_NH-Et
1163	416.34	Scaffold_B	Type_F	R1_Bn	R2_H	R3_Ph	R4_NH-Et
1772	416.34	Scaffold_B	Type_K	R1_Bn	R2_Bn	R3_H	R4_NH-Et
1793	416.34	Scaffold_B	Type_K	R1_Bn	R2_Bn	R3_Ph	R4_NH-Et
1814	416.34	Scaffold_B	Type_K	R1_Bn	R2_H	R3_H	R4_NH-Et
1835	416.34	Scaffold_B	Type_K	R1_Bn	R2_H	R3_Ph	R4_NH-Et
1184	417.04	Scaffold_B	Type_F	R1_Bzh	R2_Bn	R3_H	R4_NH-Et
1205	417.04	Scaffold_B	Type_F	R1_Bzh	R2_Bn	R3_Ph	R4_NH-Et
1226	417.04	Scaffold_B	Type_F	R1_Bzh	R2_H	R3_H	R4_NH-Et
1247	417.04	Scaffold_B	Type_F	R1_Bzh	R2_H	R3_Ph	R4_NH-Et
1520	417.04	Scaffold_B	Type_G	R1_Bzh	R2_Bn	R3_H	R4_NH-Et
1541	417.04	Scaffold_B	Type_G	R1_Bzh	R2_Bn	R3_Ph	R4_NH-Et
1562	417.04	Scaffold_B	Type_G	R1_Bzh	R2_H	R3_H	R4_NH-Et
1583	417.04	Scaffold_B	Type_G	R1_Bzh	R2_H	R3_Ph	R4_NH-Et
92	417.89	Scaffold_A	Type_F	R1_Bn	R2_Bn	R3_H	R4_NH-Et
113	417.89	Scaffold_A	Type_F	R1_Bn	R2_Bn	R3_Ph	R4_NH-Et
134	417.89	Scaffold_A	Type_F	R1_Bn	R2_H	R3_H	R4_NH-Et
155	417.89	Scaffold_A	Type_F	R1_Bn	R2_H	R3_Ph	R4_NH-Et
764	417.89	Scaffold_A	Type_K	R1_Bn	R2_Bn	R3_H	R4_NH-Et
785	417.89	Scaffold_A	Type_K	R1_Bn	R2_Bn	R3_Ph	R4_NH-Et
806	417.89	Scaffold_A	Type_K	R1_Bn	R2_H	R3_H	R4_NH-Et
827	417.89	Scaffold_A	Type_K	R1_Bn	R2_H	R3_Ph	R4_NH-Et
428	419.01	Scaffold_A	Type_G	R1_Bn	R2_Bn	R3_H	R4_NH-Et
449	419.01	Scaffold_A	Type_G	R1_Bn	R2_Bn	R3_Ph	R4_NH-Et
470	419.01	Scaffold_A	Type_G	R1_Bn	R2_H	R3_H	R4_NH-Et
491	419.01	Scaffold_A	Type_G	R1_Bn	R2_H	R3_Ph	R4_NH-Et
2444	419.03	Scaffold_C	Type_G	R1_Bn	R2_Bn	R3_H	R4_NH-Et
2465	419.03	Scaffold_C	Type_G	R1_Bn	R2_Bn	R3_Ph	R4_NH-Et
2486	419.03	Scaffold_C	Type_G	R1_Bn	R2_H	R3_H	R4_NH-Et
2507	419.03	Scaffold_C	Type_G	R1_Bn	R2_H	R3_Ph	R4_NH-Et
1436	419.05	Scaffold_B	Type_G	R1_Bn	R2_Bn	R3_H	R4_NH-Et
1457	419.05	Scaffold_B	Type_G	R1_Bn	R2_Bn	R3_Ph	R4_NH-Et
1478	419.05	Scaffold_B	Type_G	R1_Bn	R2_H	R3_H	R4_NH-Et
1499	419.05	Scaffold_B	Type_G	R1_Bn	R2_H	R3_Ph	R4_NH-Et
180	419.94	Scaffold_A	Type_F	R1_Bzh	R2_Bn	R3_H	R4_NHCH-CH3-Ph
201	419.94	Scaffold_A	Type_F	R1_Bzh	R2_Bn	R3_Ph	R4_NHCH-CH3-Ph
222	419.94	Scaffold_A	Type_F	R1_Bzh	R2_H	R3_H	R4_NHCH-CH3-Ph
243	419.94	Scaffold_A	Type_F	R1_Bzh	R2_H	R3_Ph	R4_NHCH-CH3-Ph
516	419.94	Scaffold_A	Type_G	R1_Bzh	R2_Bn	R3_H	R4_NHCH-CH3-Ph
537	419.94	Scaffold_A	Type_G	R1_Bzh	R2_Bn	R3_Ph	R4_NHCH-CH3-Ph
558	419.94	Scaffold_A	Type_G	R1_Bzh	R2_H	R3_H	R4_NHCH-CH3-Ph
579	419.94	Scaffold_A	Type_G	R1_Bzh	R2_H	R3_Ph	R4_NHCH-CH3-Ph
1188	420.54	Scaffold_B	Type_F	R1_Bzh	R2_Bn	R3_H	R4_NHCH-CH3-Ph
1209	420.54	Scaffold_B	Type_F	R1_Bzh	R2_Bn	R3_Ph	R4_NHCH-CH3-Ph
1230	420.54	Scaffold_B	Type_F	R1_Bzh	R2_H	R3_H	R4_NHCH-CH3-Ph
1251	420.54	Scaffold_B	Type_F	R1_Bzh	R2_H	R3_Ph	R4_NHCH-CH3-Ph
1524	420.54	Scaffold_B	Type_G	R1_Bzh	R2_Bn	R3_H	R4_NHCH-CH3-Ph
1545	420.54	Scaffold_B	Type_G	R1_Bzh	R2_Bn	R3_Ph	R4_NHCH-CH3-Ph
1566	420.54	Scaffold_B	Type_G	R1_Bzh	R2_H	R3_H	R4_NHCH-CH3-Ph
1587	420.54	Scaffold_B	Type_G	R1_Bzh	R2_H	R3_Ph	R4_NHCH-CH3-Ph
2196	420.54	Scaffold_C	Type_F	R1_Bzh	R2_Bn	R3_H	R4_NHCH-CH3-Ph
2217	420.54	Scaffold_C	Type_F	R1_Bzh	R2_Bn	R3_Ph	R4_NHCH-CH3-Ph
2238	420.54	Scaffold_C	Type_F	R1_Bzh	R2_H	R3_H	R4_NHCH-CH3-Ph
2259	420.54	Scaffold_C	Type_F	R1_Bzh	R2_H	R3_Ph	R4_NHCH-CH3-Ph
2532	420.54	Scaffold_C	Type_G	R1_Bzh	R2_Bn	R3_H	R4_NHCH-CH3-Ph
2553	420.54	Scaffold_C	Type_G	R1_Bzh	R2_Bn	R3_Ph	R4_NHCH-CH3-Ph
2574	420.54	Scaffold_C	Type_G	R1_Bzh	R2_H	R3_H	R4_NHCH-CH3-Ph
2595	420.54	Scaffold_C	Type_G	R1_Bzh	R2_H	R3_Ph	R4_NHCH-CH3-Ph
12	421	Scaffold_A	Type_F	R1_A	R2_Bn	R3_H	R4_NHCH-CH3-Ph
33	421	Scaffold_A	Type_F	R1_A	R2_Bn	R3_Ph	R4_NHCH-CH3-Ph
54	421	Scaffold_A	Type_F	R1_A	R2_H	R3_H	R4_NHCH-CH3-Ph
75	421	Scaffold_A	Type_F	R1_A	R2_H	R3_Ph	R4_NHCH-CH3-Ph
264	421	Scaffold_A	Type_F	R1_C	R2_Bn	R3_H	R4_NHCH-CH3-Ph
285	421	Scaffold_A	Type_F	R1_C	R2_Bn	R3_Ph	R4_NHCH-CH3-Ph
306	421	Scaffold_A	Type_F	R1_C	R2_H	R3_H	R4_NHCH-CH3-Ph
327	421	Scaffold_A	Type_F	R1_C	R2_H	R3_Ph	R4_NHCH-CH3-Ph
684	421	Scaffold_A	Type_K	R1_A	R2_Bn	R3_H	R4_NHCH-CH3-Ph
705	421	Scaffold_A	Type_K	R1_A	R2_Bn	R3_Ph	R4_NHCH-CH3-Ph
726	421	Scaffold_A	Type_K	R1_A	R2_H	R3_H	R4_NHCH-CH3-Ph
747	421	Scaffold_A	Type_K	R1_A	R2_H	R3_Ph	R4_NHCH-CH3-Ph
852	421	Scaffold_A	Type_K	R1_Bzh	R2_Bn	R3_H	R4_NHCH-CH3-Ph
873	421	Scaffold_A	Type_K	R1_Bzh	R2_Bn	R3_Ph	R4_NHCH-CH3-Ph
894	421	Scaffold_A	Type_K	R1_Bzh	R2_H	R3_H	R4_NHCH-CH3-Ph
915	421	Scaffold_A	Type_K	R1_Bzh	R2_H	R3_Ph	R4_NHCH-CH3-Ph
936	421	Scaffold_A	Type_K	R1_C	R2_Bn	R3_H	R4_NHCH-CH3-Ph
957	421	Scaffold_A	Type_K	R1_C	R2_Bn	R3_Ph	R4_NHCH-CH3-Ph
978	421	Scaffold_A	Type_K	R1_C	R2_H	R3_H	R4_NHCH-CH3-Ph
999	421	Scaffold_A	Type_K	R1_C	R2_H	R3_Ph	R4_NHCH-CH3-Ph
1020	421	Scaffold_B	Type_F	R1_A	R2_Bn	R3_H	R4_NHCH-CH3-Ph
1041	421	Scaffold_B	Type_F	R1_A	R2_Bn	R3_Ph	R4_NHCH-CH3-Ph
1062	421	Scaffold_B	Type_F	R1_A	R2_H	R3_H	R4_NHCH-CH3-Ph
1083	421	Scaffold_B	Type_F	R1_A	R2_H	R3_Ph	R4_NHCH-CH3-Ph
1272	421	Scaffold_B	Type_F	R1_C	R2_Bn	R3_H	R4_NHCH-CH3-Ph
1293	421	Scaffold_B	Type_F	R1_C	R2_Bn	R3_Ph	R4_NHCH-CH3-Ph
1314	421	Scaffold_B	Type_F	R1_C	R2_H	R3_H	R4_NHCH-CH3-Ph
1335	421	Scaffold_B	Type_F	R1_C	R2_H	R3_Ph	R4_NHCH-CH3-Ph
1692	421	Scaffold_B	Type_K	R1_A	R2_Bn	R3_H	R4_NHCH-CH3-Ph
1713	421	Scaffold_B	Type_K	R1_A	R2_Bn	R3_Ph	R4_NHCH-CH3-Ph
1734	421	Scaffold_B	Type_K	R1_A	R2_H	R3_H	R4_NHCH-CH3-Ph
1755	421	Scaffold_B	Type_K	R1_A	R2_H	R3_Ph	R4_NHCH-CH3-Ph
1860	421	Scaffold_B	Type_K	R1_Bzh	R2_Bn	R3_H	R4_NHCH-CH3-Ph
1881	421	Scaffold_B	Type_K	R1_Bzh	R2_Bn	R3_Ph	R4_NHCH-CH3-Ph
1902	421	Scaffold_B	Type_K	R1_Bzh	R2_H	R3_H	R4_NHCH-CH3-Ph
1923	421	Scaffold_B	Type_K	R1_Bzh	R2_H	R3_Ph	R4_NHCH-CH3-Ph
1944	421	Scaffold_B	Type_K	R1_C	R2_Bn	R3_H	R4_NHCH-CH3-Ph
1965	421	Scaffold_B	Type_K	R1_C	R2_Bn	R3_Ph	R4_NHCH-CH3-Ph
1986	421	Scaffold_B	Type_K	R1_C	R2_H	R3_H	R4_NHCH-CH3-Ph
2007	421	Scaffold_B	Type_K	R1_C	R2_H	R3_Ph	R4_NHCH-CH3-Ph
2028	421	Scaffold_C	Type_F	R1_A	R2_Bn	R3_H	R4_NHCH-CH3-Ph
2049	421	Scaffold_C	Type_F	R1_A	R2_Bn	R3_Ph	R4_NHCH-CH3-Ph
2070	421	Scaffold_C	Type_F	R1_A	R2_H	R3_H	R4_NHCH-CH3-Ph
2091	421	Scaffold_C	Type_F	R1_A	R2_H	R3_Ph	R4_NHCH-CH3-Ph
2280	421	Scaffold_C	Type_F	R1_C	R2_Bn	R3_H	R4_NHCH-CH3-Ph
2301	421	Scaffold_C	Type_F	R1_C	R2_Bn	R3_Ph	R4_NHCH-CH3-Ph
2322	421	Scaffold_C	Type_F	R1_C	R2_H	R3_H	R4_NHCH-CH3-Ph
2343	421	Scaffold_C	Type_F	R1_C	R2_H	R3_Ph	R4_NHCH-CH3-Ph
2700	421	Scaffold_C	Type_K	R1_A	R2_Bn	R3_H	R4_NHCH-CH3-Ph
2721	421	Scaffold_C	Type_K	R1_A	R2_Bn	R3_Ph	R4_NHCH-CH3-Ph
2742	421	Scaffold_C	Type_K	R1_A	R2_H	R3_H	R4_NHCH-CH3-Ph
2763	421	Scaffold_C	Type_K	R1_A	R2_H	R3_Ph	R4_NHCH-CH3-Ph
2784	421	Scaffold_C	Type_K	R1_Bn	R2_Bn	R3_H	R4_NHCH-CH3-Ph
2805	421	Scaffold_C	Type_K	R1_Bn	R2_Bn	R3_Ph	R4_NHCH-CH3-Ph
2826	421	Scaffold_C	Type_K	R1_Bn	R2_H	R3_H	R4_NHCH-CH3-Ph
2847	421	Scaffold_C	Type_K	R1_Bn	R2_H	R3_Ph	R4_NHCH-CH3-Ph
2868	421	Scaffold_C	Type_K	R1_Bzh	R2_Bn	R3_H	R4_NHCH-CH3-Ph
2889	421	Scaffold_C	Type_K	R1_Bzh	R2_Bn	R3_Ph	R4_NHCH-CH3-Ph
2910	421	Scaffold_C	Type_K	R1_Bzh	R2_H	R3_H	R4_NHCH-CH3-Ph
2931	421	Scaffold_C	Type_K	R1_Bzh	R2_H	R3_Ph	R4_NHCH-CH3-Ph
2952	421	Scaffold_C	Type_K	R1_C	R2_Bn	R3_H	R4_NHCH-CH3-Ph
2973	421	Scaffold_C	Type_K	R1_C	R2_Bn	R3_Ph	R4_NHCH-CH3-Ph
2994	421	Scaffold_C	Type_K	R1_C	R2_H	R3_H	R4_NHCH-CH3-Ph
3015	421	Scaffold_C	Type_K	R1_C	R2_H	R3_Ph	R4_NHCH-CH3-Ph
170	421.83	Scaffold_A	Type_F	R1_Bzh	R2_Bn	R3_H	R4_Eip
191	421.83	Scaffold_A	Type_F	R1_Bzh	R2_Bn	R3_Ph	R4_Eip
212	421.83	Scaffold_A	Type_F	R1_Bzh	R2_H	R3_H	R4_Eip
233	421.83	Scaffold_A	Type_F	R1_Bzh	R2_H	R3_Ph	R4_Eip
506	421.83	Scaffold_A	Type_G	R1_Bzh	R2_Bn	R3_H	R4_Eip
527	421.83	Scaffold_A	Type_G	R1_Bzh	R2_Bn	R3_Ph	R4_Eip
548	421.83	Scaffold_A	Type_G	R1_Bzh	R2_H	R3_H	R4_Eip
569	421.83	Scaffold_A	Type_G	R1_Bzh	R2_H	R3_Ph	R4_Eip
1104	422.07	Scaffold_B	Type_F	R1_Bn	R2_Bn	R3_H	R4_NHCH-CH3-Ph
1125	422.07	Scaffold_B	Type_F	R1_Bn	R2_Bn	R3_Ph	R4_NHCH-CH3-Ph
1146	422.07	Scaffold_B	Type_F	R1_Bn	R2_H	R3_H	R4_NHCH-CH3-Ph
1167	422.07	Scaffold_B	Type_F	R1_Bn	R2_H	R3_Ph	R4_NHCH-CH3-Ph
1776	422.07	Scaffold_B	Type_K	R1_Bn	R2_Bn	R3_H	R4_NHCH-CH3-Ph
1797	422.07	Scaffold_B	Type_K	R1_Bn	R2_Bn	R3_Ph	R4_NHCH-CH3-Ph
1818	422.07	Scaffold_B	Type_K	R1_Bn	R2_H	R3_H	R4_NHCH-CH3-Ph
1839	422.07	Scaffold_B	Type_K	R1_Bn	R2_H	R3_Ph	R4_NHCH-CH3-Ph
2	422.55	Scaffold_A	Type_F	R1_A	R2_Bn	R3_H	R4_Eip
23	422.55	Scaffold_A	Type_F	R1_A	R2_Bn	R3_Ph	R4_Eip
44	422.55	Scaffold_A	Type_F	R1_A	R2_H	R3_H	R4_Eip
65	422.55	Scaffold_A	Type_F	R1_A	R2_H	R3_Ph	R4_Eip
254	422.55	Scaffold_A	Type_F	R1_C	R2_Bn	R3_H	R4_Eip
275	422.55	Scaffold_A	Type_F	R1_C	R2_Bn	R3_Ph	R4_Eip
296	422.55	Scaffold_A	Type_F	R1_C	R2_H	R3_H	R4_Eip
317	422.55	Scaffold_A	Type_F	R1_C	R2_H	R3_Ph	R4_Eip
674	422.55	Scaffold_A	Type_K	R1_A	R2_Bn	R3_H	R4_Eip
695	422.55	Scaffold_A	Type_K	R1_A	R2_Bn	R3_Ph	R4_Eip
716	422.55	Scaffold_A	Type_K	R1_A	R2_H	R3_H	R4_Eip
737	422.55	Scaffold_A	Type_K	R1_A	R2_H	R3_Ph	R4_Eip
842	422.55	Scaffold_A	Type_K	R1_Bzh	R2_Bn	R3_H	R4_Eip
863	422.55	Scaffold_A	Type_K	R1_Bzh	R2_Bn	R3_Ph	R4_Eip
884	422.55	Scaffold_A	Type_K	R1_Bzh	R2_H	R3_H	R4_Eip
905	422.55	Scaffold_A	Type_K	R1_Bzh	R2_H	R3_Ph	R4_Eip
926	422.55	Scaffold_A	Type_K	R1_C	R2_Bn	R3_H	R4_Eip
947	422.55	Scaffold_A	Type_K	R1_C	R2_Bn	R3_Ph	R4_Eip
968	422.55	Scaffold_A	Type_K	R1_C	R2_H	R3_H	R4_Eip
989	422.55	Scaffold_A	Type_K	R1_C	R2_H	R3_Ph	R4_Eip
186	422.88	Scaffold_A	Type_F	R1_Bzh	R2_Bn	R3_H	R4_Npyd
207	422.88	Scaffold_A	Type_F	R1_Bzh	R2_Bn	R3_Ph	R4_Npyd
228	422.88	Scaffold_A	Type_F	R1_Bzh	R2_H	R3_H	R4_Npyd
249	422.88	Scaffold_A	Type_F	R1_Bzh	R2_H	R3_Ph	R4_Npyd
522	422.88	Scaffold_A	Type_G	R1_Bzh	R2_Bn	R3_H	R4_Npyd
543	422.88	Scaffold_A	Type_G	R1_Bzh	R2_Bn	R3_Ph	R4_Npyd
564	422.88	Scaffold_A	Type_G	R1_Bzh	R2_H	R3_H	R4_Npyd
585	422.88	Scaffold_A	Type_G	R1_Bzh	R2_H	R3_Ph	R4_Npyd
858	422.88	Scaffold_A	Type_K	R1_Bzh	R2_Bn	R3_H	R4_Npyd
879	422.88	Scaffold_A	Type_K	R1_Bzh	R2_Bn	R3_Ph	R4_Npyd
900	422.88	Scaffold_A	Type_K	R1_Bzh	R2_H	R3_H	R4_Npyd
921	422.88	Scaffold_A	Type_K	R1_Bzh	R2_H	R3_Ph	R4_Npyd
2448	423	Scaffold_C	Type_G	R1_Bn	R2_Bn	R3_H	R4_NHCH-CH3-Ph
2469	423	Scaffold_C	Type_G	R1_Bn	R2_Bn	R3_Ph	R4_NHCH-CH3-Ph
2490	423	Scaffold_C	Type_G	R1_Bn	R2_H	R3_H	R4_NHCH-CH3-Ph
2511	423	Scaffold_C	Type_G	R1_Bn	R2_H	R3_Ph	R4_NHCH-CH3-Ph
1178	423.02	Scaffold_B	Type_F	R1_Bzh	R2_Bn	R3_H	R4_Eip
1199	423.02	Scaffold_B	Type_F	R1_Bzh	R2_Bn	R3_Ph	R4_Eip
1220	423.02	Scaffold_B	Type_F	R1_Bzh	R2_H	R3_H	R4_Eip
1241	423.02	Scaffold_B	Type_F	R1_Bzh	R2_H	R3_Ph	R4_Eip
1514	423.02	Scaffold_B	Type_G	R1_Bzh	R2_Bn	R3_H	R4_Eip
1535	423.02	Scaffold_B	Type_G	R1_Bzh	R2_Bn	R3_Ph	R4_Eip
1556	423.02	Scaffold_B	Type_G	R1_Bzh	R2_H	R3_H	R4_Eip
1577	423.02	Scaffold_B	Type_G	R1_Bzh	R2_H	R3_Ph	R4_Eip
2186	423.02	Scaffold_C	Type_F	R1_Bzh	R2_Bn	R3_H	R4_Eip
2207	423.02	Scaffold_C	Type_F	R1_Bzh	R2_Bn	R3_Ph	R4_Eip
2228	423.02	Scaffold_C	Type_F	R1_Bzh	R2_H	R3_H	R4_Eip
2249	423.02	Scaffold_C	Type_F	R1_Bzh	R2_H	R3_Ph	R4_Eip
2522	423.02	Scaffold_C	Type_G	R1_Bzh	R2_Bn	R3_H	R4_Eip
2543	423.02	Scaffold_C	Type_G	R1_Bzh	R2_Bn	R3_Ph	R4_Eip
2564	423.02	Scaffold_C	Type_G	R1_Bzh	R2_H	R3_H	R4_Eip
2585	423.02	Scaffold_C	Type_G	R1_Bzh	R2_H	R3_Ph	R4_Eip
1010	423.05	Scaffold_B	Type_F	R1_A	R2_Bn	R3_H	R4_Eip
1031	423.05	Scaffold_B	Type_F	R1_A	R2_Bn	R3_Ph	R4_Eip
1052	423.05	Scaffold_B	Type_F	R1_A	R2_H	R3_H	R4_Eip
1073	423.05	Scaffold_B	Type_F	R1_A	R2_H	R3_Ph	R4_Eip
1262	423.05	Scaffold_B	Type_F	R1_C	R2_Bn	R3_H	R4_Eip
1283	423.05	Scaffold_B	Type_F	R1_C	R2_Bn	R3_Ph	R4_Eip
1304	423.05	Scaffold_B	Type_F	R1_C	R2_H	R3_H	R4_Eip
1325	423.05	Scaffold_B	Type_F	R1_C	R2_H	R3_Ph	R4_Eip
1682	423.05	Scaffold_B	Type_K	R1_A	R2_Bn	R3_H	R4_Eip
1703	423.05	Scaffold_B	Type_K	R1_A	R2_Bn	R3_Ph	R4_Eip
1724	423.05	Scaffold_B	Type_K	R1_A	R2_H	R3_H	R4_Eip
1745	423.05	Scaffold_B	Type_K	R1_A	R2_H	R3_Ph	R4_Eip
1850	423.05	Scaffold_B	Type_K	R1_Bzh	R2_Bn	R3_H	R4_Eip
1871	423.05	Scaffold_B	Type_K	R1_Bzh	R2_Bn	R3_Ph	R4_Eip
1892	423.05	Scaffold_B	Type_K	R1_Bzh	R2_H	R3_H	R4_Eip
1913	423.05	Scaffold_B	Type_K	R1_Bzh	R2_H	R3_Ph	R4_Eip
1934	423.05	Scaffold_B	Type_K	R1_C	R2_Bn	R3_H	R4_Eip
1955	423.05	Scaffold_B	Type_K	R1_C	R2_Bn	R3_Ph	R4_Eip
1976	423.05	Scaffold_B	Type_K	R1_C	R2_H	R3_H	R4_Eip
1997	423.05	Scaffold_B	Type_K	R1_C	R2_H	R3_Ph	R4_Eip
2018	423.05	Scaffold_C	Type_F	R1_A	R2_Bn	R3_H	R4_Eip
2039	423.05	Scaffold_C	Type_F	R1_A	R2_Bn	R3_Ph	R4_Eip
2060	423.05	Scaffold_C	Type_F	R1_A	R2_H	R3_H	R4_Eip
2081	423.05	Scaffold_C	Type_F	R1_A	R2_H	R3_Ph	R4_Eip
2102	423.05	Scaffold_C	Type_F	R1_Bn	R2_Bn	R3_H	R4_Eip
2123	423.05	Scaffold_C	Type_F	R1_Bn	R2_Bn	R3_Ph	R4_Eip
2144	423.05	Scaffold_C	Type_F	R1_Bn	R2_H	R3_H	R4_Eip
2165	423.05	Scaffold_C	Type_F	R1_Bn	R2_H	R3_Ph	R4_Eip
2270	423.05	Scaffold_C	Type_F	R1_C	R2_Bn	R3_H	R4_Eip
2291	423.05	Scaffold_C	Type_F	R1_C	R2_Bn	R3_Ph	R4_Eip
2312	423.05	Scaffold_C	Type_F	R1_C	R2_H	R3_H	R4_Eip
2333	423.05	Scaffold_C	Type_F	R1_C	R2_H	R3_Ph	R4_Eip
2690	423.05	Scaffold_C	Type_K	R1_A	R2_Bn	R3_H	R4_Eip
2711	423.05	Scaffold_C	Type_K	R1_A	R2_Bn	R3_Ph	R4_Eip
2732	423.05	Scaffold_C	Type_K	R1_A	R2_H	R3_H	R4_Eip
2753	423.05	Scaffold_C	Type_K	R1_A	R2_H	R3_Ph	R4_Eip
2774	423.05	Scaffold_C	Type_K	R1_Bn	R2_Bn	R3_H	R4_Eip
2795	423.05	Scaffold_C	Type_K	R1_Bn	R2_Bn	R3_Ph	R4_Eip
2816	423.05	Scaffold_C	Type_K	R1_Bn	R2_H	R3_H	R4_Eip
2837	423.05	Scaffold_C	Type_K	R1_Bn	R2_H	R3_Ph	R4_Eip
2858	423.05	Scaffold_C	Type_K	R1_Bzh	R2_Bn	R3_H	R4_Eip
2879	423.05	Scaffold_C	Type_K	R1_Bzh	R2_Bn	R3_Ph	R4_Eip
2900	423.05	Scaffold_C	Type_K	R1_Bzh	R2_H	R3_H	R4_Eip
2921	423.05	Scaffold_C	Type_K	R1_Bzh	R2_H	R3_Ph	R4_Eip
2942	423.05	Scaffold_C	Type_K	R1_C	R2_Bn	R3_H	R4_Eip
2963	423.05	Scaffold_C	Type_K	R1_C	R2_Bn	R3_Ph	R4_Eip
2984	423.05	Scaffold_C	Type_K	R1_C	R2_H	R3_H	R4_Eip
3005	423.05	Scaffold_C	Type_K	R1_C	R2_H	R3_Ph	R4_Eip
348	423.15	Scaffold_A	Type_G	R1_A	R2_Bn	R3_H	R4_NHCH-CH3-Ph
369	423.15	Scaffold_A	Type_G	R1_A	R2_Bn	R3_Ph	R4_NHCH-CH3-Ph
390	423.15	Scaffold_A	Type_G	R1_A	R2_H	R3_H	R4_NHCH-CH3-Ph
411	423.15	Scaffold_A	Type_G	R1_A	R2_H	R3_Ph	R4_NHCH-CH3-Ph
600	423.15	Scaffold_A	Type_G	R1_C	R2_Bn	R3_H	R4_NHCH-CH3-Ph
621	423.15	Scaffold_A	Type_G	R1_C	R2_Bn	R3_Ph	R4_NHCH-CH3-Ph
642	423.15	Scaffold_A	Type_G	R1_C	R2_H	R3_H	R4_NHCH-CH3-Ph
663	423.15	Scaffold_A	Type_G	R1_C	R2_H	R3_Ph	R4_NHCH-CH3-Ph
1356	423.15	Scaffold_B	Type_G	R1_A	R2_Bn	R3_H	R4_NHCH-CH3-Ph
1377	423.15	Scaffold_B	Type_G	R1_A	R2_Bn	R3_Ph	R4_NHCH-CH3-Ph
1398	423.15	Scaffold_B	Type_G	R1_A	R2_H	R3_H	R4_NHCH-CH3-Ph
1419	423.15	Scaffold_B	Type_G	R1_A	R2_H	R3_Ph	R4_NHCH-CH3-Ph
1608	423.15	Scaffold_B	Type_G	R1_C	R2_Bn	R3_H	R4_NHCH-CH3-Ph
1629	423.15	Scaffold_B	Type_G	R1_C	R2_Bn	R3_Ph	R4_NHCH-CH3-Ph
1650	423.15	Scaffold_B	Type_G	R1_C	R2_H	R3_H	R4_NHCH-CH3-Ph
1671	423.15	Scaffold_B	Type_G	R1_C	R2_H	R3_Ph	R4_NHCH-CH3-Ph
2364	423.15	Scaffold_C	Type_G	R1_A	R2_Bn	R3_H	R4_NHCH-CH3-Ph
2385	423.15	Scaffold_C	Type_G	R1_A	R2_Bn	R3_Ph	R4_NHCH-CH3-Ph
2406	423.15	Scaffold_C	Type_G	R1_A	R2_H	R3_H	R4_NHCH-CH3-Ph
2427	423.15	Scaffold_C	Type_G	R1_A	R2_H	R3_Ph	R4_NHCH-CH3-Ph
2616	423.15	Scaffold_C	Type_G	R1_C	R2_Bn	R3_H	R4_NHCH-CH3-Ph
2637	423.15	Scaffold_C	Type_G	R1_C	R2_Bn	R3_Ph	R4_NHCH-CH3-Ph
2658	423.15	Scaffold_C	Type_G	R1_C	R2_H	R3_H	R4_NHCH-CH3-Ph
2679	423.15	Scaffold_C	Type_G	R1_C	R2_H	R3_Ph	R4_NHCH-CH3-Ph
1094	423.22	Scaffold_B	Type_F	R1_Bn	R2_Bn	R3_H	R4_Eip
1115	423.22	Scaffold_B	Type_F	R1_Bn	R2_Bn	R3_Ph	R4_Eip
1136	423.22	Scaffold_B	Type_F	R1_Bn	R2_H	R3_H	R4_Eip
1157	423.22	Scaffold_B	Type_F	R1_Bn	R2_H	R3_Ph	R4_Eip
1766	423.22	Scaffold_B	Type_K	R1_Bn	R2_Bn	R3_H	R4_Eip
1787	423.22	Scaffold_B	Type_K	R1_Bn	R2_Bn	R3_Ph	R4_Eip
1808	423.22	Scaffold_B	Type_K	R1_Bn	R2_H	R3_H	R4_Eip
1829	423.22	Scaffold_B	Type_K	R1_Bn	R2_H	R3_Ph	R4_Eip
96	423.33	Scaffold_A	Type_F	R1_Bn	R2_Bn	R3_H	R4_NHCH-CH3-Ph
117	423.33	Scaffold_A	Type_F	R1_Bn	R2_Bn	R3_Ph	R4_NHCH-CH3-Ph
138	423.33	Scaffold_A	Type_F	R1_Bn	R2_H	R3_H	R4_NHCH-CH3-Ph
159	423.33	Scaffold_A	Type_F	R1_Bn	R2_H	R3_Ph	R4_NHCH-CH3-Ph
768	423.33	Scaffold_A	Type_K	R1_Bn	R2_Bn	R3_H	R4_NHCH-CH3-Ph
789	423.33	Scaffold_A	Type_K	R1_Bn	R2_Bn	R3_Ph	R4_NHCH-CH3-Ph
810	423.33	Scaffold_A	Type_K	R1_Bn	R2_H	R3_H	R4_NHCH-CH3-Ph
831	423.33	Scaffold_A	Type_K	R1_Bn	R2_H	R3_Ph	R4_NHCH-CH3-Ph
184	423.46	Scaffold_A	Type_F	R1_Bzh	R2_Bn	R3_H	R4_NHHex
205	423.46	Scaffold_A	Type_F	R1_Bzh	R2_Bn	R3_Ph	R4_NHHex
226	423.46	Scaffold_A	Type_F	R1_Bzh	R2_H	R3_H	R4_NHHex
247	423.46	Scaffold_A	Type_F	R1_Bzh	R2_H	R3_Ph	R4_NHHex
520	423.46	Scaffold_A	Type_G	R1_Bzh	R2_Bn	R3_H	R4_NHHex
541	423.46	Scaffold_A	Type_G	R1_Bzh	R2_Bn	R3_Ph	R4_NHHex
562	423.46	Scaffold_A	Type_G	R1_Bzh	R2_H	R3_H	R4_NHHex
583	423.46	Scaffold_A	Type_G	R1_Bzh	R2_H	R3_Ph	R4_NHHex
856	423.46	Scaffold_A	Type_K	R1_Bzh	R2_Bn	R3_H	R4_NHHex
877	423.46	Scaffold_A	Type_K	R1_Bzh	R2_Bn	R3_Ph	R4_NHHex
898	423.46	Scaffold_A	Type_K	R1_Bzh	R2_H	R3_H	R4_NHHex
919	423.46	Scaffold_A	Type_K	R1_Bzh	R2_H	R3_Ph	R4_NHHex
181	423.69	Scaffold_A	Type_F	R1_Bzh	R2_Bn	R3_H	R4_NHCH2CF3
202	423.69	Scaffold_A	Type_F	R1_Bzh	R2_Bn	R3_Ph	R4_NHCH2CF3
223	423.69	Scaffold_A	Type_F	R1_Bzh	R2_H	R3_H	R4_NHCH2CF3
244	423.69	Scaffold_A	Type_F	R1_Bzh	R2_H	R3_Ph	R4_NHCH2CF3
517	423.69	Scaffold_A	Type_G	R1_Bzh	R2_Bn	R3_H	R4_NHCH2CF3
538	423.69	Scaffold_A	Type_G	R1_Bzh	R2_Bn	R3_Ph	R4_NHCH2CF3
559	423.69	Scaffold_A	Type_G	R1_Bzh	R2_H	R3_H	R4_NHCH2CF3
580	423.69	Scaffold_A	Type_G	R1_Bzh	R2_H	R3_Ph	R4_NHCH2CF3
853	423.69	Scaffold_A	Type_K	R1_Bzh	R2_Bn	R3_H	R4_NHCH2CF3
874	423.69	Scaffold_A	Type_K	R1_Bzh	R2_Bn	R3_Ph	R4_NHCH2CF3
895	423.69	Scaffold_A	Type_K	R1_Bzh	R2_H	R3_H	R4_NHCH2CF3
916	423.69	Scaffold_A	Type_K	R1_Bzh	R2_H	R3_Ph	R4_NHCH2CF3
2112	424	Scaffold_C	Type_F	R1_Bn	R2_Bn	R3_H	R4_NHCH-CH3-Ph
2133	424	Scaffold_C	Type_F	R1_Bn	R2_Bn	R3_Ph	R4_NHCH-CH3-Ph
2154	424	Scaffold_C	Type_F	R1_Bn	R2_H	R3_H	R4_NHCH-CH3-Ph
2175	424	Scaffold_C	Type_F	R1_Bn	R2_H	R3_Ph	R4_NHCH-CH3-Ph
18	424.1	Scaffold_A	Type_F	R1_A	R2_Bn	R3_H	R4_Npyd
39	424.1	Scaffold_A	Type_F	R1_A	R2_Bn	R3_Ph	R4_Npyd
60	424.1	Scaffold_A	Type_F	R1_A	R2_H	R3_H	R4_Npyd
81	424.1	Scaffold_A	Type_F	R1_A	R2_H	R3_Ph	R4_Npyd
102	424.1	Scaffold_A	Type_F	R1_Bn	R2_Bn	R3_H	R4_Npyd
123	424.1	Scaffold_A	Type_F	R1_Bn	R2_Bn	R3_Ph	R4_Npyd
144	424.1	Scaffold_A	Type_F	R1_Bn	R2_H	R3_H	R4_Npyd
165	424.1	Scaffold_A	Type_F	R1_Bn	R2_H	R3_Ph	R4_Npyd
270	424.1	Scaffold_A	Type_F	R1_C	R2_Bn	R3_H	R4_Npyd
291	424.1	Scaffold_A	Type_F	R1_C	R2_Bn	R3_Ph	R4_Npyd
312	424.1	Scaffold_A	Type_F	R1_C	R2_H	R3_H	R4_Npyd
333	424.1	Scaffold_A	Type_F	R1_C	R2_H	R3_Ph	R4_Npyd
354	424.1	Scaffold_A	Type_G	R1_A	R2_Bn	R3_H	R4_Npyd
375	424.1	Scaffold_A	Type_G	R1_A	R2_Bn	R3_Ph	R4_Npyd
396	424.1	Scaffold_A	Type_G	R1_A	R2_H	R3_H	R4_Npyd
417	424.1	Scaffold_A	Type_G	R1_A	R2_H	R3_Ph	R4_Npyd
606	424.1	Scaffold_A	Type_G	R1_C	R2_Bn	R3_H	R4_Npyd
627	424.1	Scaffold_A	Type_G	R1_C	R2_Bn	R3_Ph	R4_Npyd
648	424.1	Scaffold_A	Type_G	R1_C	R2_H	R3_H	R4_Npyd
669	424.1	Scaffold_A	Type_G	R1_C	R2_H	R3_Ph	R4_Npyd
690	424.1	Scaffold_A	Type_K	R1_A	R2_Bn	R3_H	R4_Npyd
711	424.1	Scaffold_A	Type_K	R1_A	R2_Bn	R3_Ph	R4_Npyd
732	424.1	Scaffold_A	Type_K	R1_A	R2_H	R3_H	R4_Npyd
753	424.1	Scaffold_A	Type_K	R1_A	R2_H	R3_Ph	R4_Npyd
774	424.1	Scaffold_A	Type_K	R1_Bn	R2_Bn	R3_H	R4_Npyd
795	424.1	Scaffold_A	Type_K	R1_Bn	R2_Bn	R3_Ph	R4_Npyd
816	424.1	Scaffold_A	Type_K	R1_Bn	R2_H	R3_H	R4_Npyd
837	424.1	Scaffold_A	Type_K	R1_Bn	R2_H	R3_Ph	R4_Npyd
942	424.1	Scaffold_A	Type_K	R1_C	R2_Bn	R3_H	R4_Npyd
963	424.1	Scaffold_A	Type_K	R1_C	R2_Bn	R3_Ph	R4_Npyd
984	424.1	Scaffold_A	Type_K	R1_C	R2_H	R3_H	R4_Npyd
1005	424.1	Scaffold_A	Type_K	R1_C	R2_H	R3_Ph	R4_Npyd
1192	424.16	Scaffold_B	Type_F	R1_Bzh	R2_Bn	R3_H	R4_NHHex
1213	424.16	Scaffold_B	Type_F	R1_Bzh	R2_Bn	R3_Ph	R4_NHHex
1234	424.16	Scaffold_B	Type_F	R1_Bzh	R2_H	R3_H	R4_NHHex
1255	424.16	Scaffold_B	Type_F	R1_Bzh	R2_H	R3_Ph	R4_NHHex
1528	424.16	Scaffold_B	Type_G	R1_Bzh	R2_Bn	R3_H	R4_NHHex
1549	424.16	Scaffold_B	Type_G	R1_Bzh	R2_Bn	R3_Ph	R4_NHHex
1570	424.16	Scaffold_B	Type_G	R1_Bzh	R2_H	R3_H	R4_NHHex
1591	424.16	Scaffold_B	Type_G	R1_Bzh	R2_H	R3_Ph	R4_NHHex
1864	424.16	Scaffold_B	Type_K	R1_Bzh	R2_Bn	R3_H	R4_NHHex
1885	424.16	Scaffold_B	Type_K	R1_Bzh	R2_Bn	R3_Ph	R4_NHHex
1906	424.16	Scaffold_B	Type_K	R1_Bzh	R2_H	R3_H	R4_NHHex
1927	424.16	Scaffold_B	Type_K	R1_Bzh	R2_H	R3_Ph	R4_NHHex
2200	424.16	Scaffold_C	Type_F	R1_Bzh	R2_Bn	R3_H	R4_NHHex
2221	424.16	Scaffold_C	Type_F	R1_Bzh	R2_Bn	R3_Ph	R4_NHHex
2242	424.16	Scaffold_C	Type_F	R1_Bzh	R2_H	R3_H	R4_NHHex
2263	424.16	Scaffold_C	Type_F	R1_Bzh	R2_H	R3_Ph	R4_NHHex
2872	424.16	Scaffold_C	Type_K	R1_Bzh	R2_Bn	R3_H	R4_NHHex
2893	424.16	Scaffold_C	Type_K	R1_Bzh	R2_Bn	R3_Ph	R4_NHHex
2914	424.16	Scaffold_C	Type_K	R1_Bzh	R2_H	R3_H	R4_NHHex
2935	424.16	Scaffold_C	Type_K	R1_Bzh	R2_H	R3_Ph	R4_NHHex
1189	424.16	Scaffold_B	Type_F	R1_Bzh	R2_Bn	R3_H	R4_NHCH2CF3
1210	424.16	Scaffold_B	Type_F	R1_Bzh	R2_Bn	R3_Ph	R4_NHCH2CF3
1231	424.16	Scaffold_B	Type_F	R1_Bzh	R2_H	R3_H	R4_NHCH2CF3
1252	424.16	Scaffold_B	Type_F	R1_Bzh	R2_H	R3_Ph	R4_NHCH2CF3
1525	424.16	Scaffold_B	Type_G	R1_Bzh	R2_Bn	R3_H	R4_NHCH2CF3
1546	424.16	Scaffold_B	Type_G	R1_Bzh	R2_Bn	R3_Ph	R4_NHCH2CF3
1567	424.16	Scaffold_B	Type_G	R1_Bzh	R2_H	R3_H	R4_NHCH2CF3
1588	424.16	Scaffold_B	Type_G	R1_Bzh	R2_H	R3_Ph	R4_NHCH2CF3
1861	424.16	Scaffold_B	Type_K	R1_Bzh	R2_Bn	R3_H	R4_NHCH2CF3
1882	424.16	Scaffold_B	Type_K	R1_Bzh	R2_Bn	R3_Ph	R4_NHCH2CF3
1903	424.16	Scaffold_B	Type_K	R1_Bzh	R2_H	R3_H	R4_NHCH2CF3
1924	424.16	Scaffold_B	Type_K	R1_Bzh	R2_H	R3_Ph	R4_NHCH2CF3
2197	424.16	Scaffold_C	Type_F	R1_Bzh	R2_Bn	R3_H	R4_NHCH2CF3
2218	424.16	Scaffold_C	Type_F	R1_Bzh	R2_Bn	R3_Ph	R4_NHCH2CF3
2239	424.16	Scaffold_C	Type_F	R1_Bzh	R2_H	R3_H	R4_NHCH2CF3
2260	424.16	Scaffold_C	Type_F	R1_Bzh	R2_H	R3_Ph	R4_NHCH2CF3
2533	424.16	Scaffold_C	Type_G	R1_Bzh	R2_Bn	R3_H	R4_NHCH2CF3
2554	424.16	Scaffold_C	Type_G	R1_Bzh	R2_Bn	R3_Ph	R4_NHCH2CF3
2575	424.16	Scaffold_C	Type_G	R1_Bzh	R2_H	R3_H	R4_NHCH2CF3
2596	424.16	Scaffold_C	Type_G	R1_Bzh	R2_H	R3_Ph	R4_NHCH2CF3
2869	424.16	Scaffold_C	Type_K	R1_Bzh	R2_Bn	R3_H	R4_NHCH2CF3
2890	424.16	Scaffold_C	Type_K	R1_Bzh	R2_Bn	R3_Ph	R4_NHCH2CF3
2911	424.16	Scaffold_C	Type_K	R1_Bzh	R2_H	R3_H	R4_NHCH2CF3
2932	424.16	Scaffold_C	Type_K	R1_Bzh	R2_H	R3_Ph	R4_NHCH2CF3
169	424.23	Scaffold_A	Type_F	R1_Bzh	R2_Bn	R3_H	R4_DMEDA
171	424.23	Scaffold_A	Type_F	R1_Bzh	R2_Bn	R3_H	R4_HEP
173	424.23	Scaffold_A	Type_F	R1_Bzh	R2_Bn	R3_H	R4_MPH
174	424.23	Scaffold_A	Type_F	R1_Bzh	R2_Bn	R3_H	R4_N-cyp
175	424.23	Scaffold_A	Type_F	R1_Bzh	R2_Bn	R3_H	R4_N-Prg
177	424.23	Scaffold_A	Type_F	R1_Bzh	R2_Bn	R3_H	R4_NH-n-Pr
179	424.23	Scaffold_A	Type_F	R1_Bzh	R2_Bn	R3_H	R4_NHBn
182	424.23	Scaffold_A	Type_F	R1_Bzh	R2_Bn	R3_H	R4_NHCH2CH2OH
183	424.23	Scaffold_A	Type_F	R1_Bzh	R2_Bn	R3_H	R4_NHCyh
187	424.23	Scaffold_A	Type_F	R1_Bzh	R2_Bn	R3_H	R4_Pce
189	424.23	Scaffold_A	Type_F	R1_Bzh	R2_Bn	R3_H	R4_TMPH
190	424.23	Scaffold_A	Type_F	R1_Bzh	R2_Bn	R3_Ph	R4_DMEDA
192	424.23	Scaffold_A	Type_F	R1_Bzh	R2_Bn	R3_Ph	R4_HEP
194	424.23	Scaffold_A	Type_F	R1_Bzh	R2_Bn	R3_Ph	R4_MPH
195	424.23	Scaffold_A	Type_F	R1_Bzh	R2_Bn	R3_Ph	R4_N-cyp
196	424.23	Scaffold_A	Type_F	R1_Bzh	R2_Bn	R3_Ph	R4_N-Prg
198	424.23	Scaffold_A	Type_F	R1_Bzh	R2_Bn	R3_Ph	R4_NH-n-Pr
200	424.23	Scaffold_A	Type_F	R1_Bzh	R2_Bn	R3_Ph	R4_NHBn
203	424.23	Scaffold_A	Type_F	R1_Bzh	R2_Bn	R3_Ph	R4_NHCH2CH2OH
204	424.23	Scaffold_A	Type_F	R1_Bzh	R2_Bn	R3_Ph	R4_NHCyh
208	424.23	Scaffold_A	Type_F	R1_Bzh	R2_Bn	R3_Ph	R4_Pce
210	424.23	Scaffold_A	Type_F	R1_Bzh	R2_Bn	R3_Ph	R4_TMPH
211	424.23	Scaffold_A	Type_F	R1_Bzh	R2_H	R3_H	R4_DMEDA
213	424.23	Scaffold_A	Type_F	R1_Bzh	R2_H	R3_H	R4_HEP
215	424.23	Scaffold_A	Type_F	R1_Bzh	R2_H	R3_H	R4_MPH
216	424.23	Scaffold_A	Type_F	R1_Bzh	R2_H	R3_H	R4_N-cyp
217	424.23	Scaffold_A	Type_F	R1_Bzh	R2_H	R3_H	R4_N-Prg
219	424.23	Scaffold_A	Type_F	R1_Bzh	R2_H	R3_H	R4_NH-n-Pr
221	424.23	Scaffold_A	Type_F	R1_Bzh	R2_H	R3_H	R4_NHBn
224	424.23	Scaffold_A	Type_F	R1_Bzh	R2_H	R3_H	R4_NHCH2CH2OH
225	424.23	Scaffold_A	Type_F	R1_Bzh	R2_H	R3_H	R4_NHCyh
229	424.23	Scaffold_A	Type_F	R1_Bzh	R2_H	R3_H	R4_Pce
231	424.23	Scaffold_A	Type_F	R1_Bzh	R2_H	R3_H	R4_TMPH
232	424.23	Scaffold_A	Type_F	R1_Bzh	R2_H	R3_Ph	R4_DMEDA
234	424.23	Scaffold_A	Type_F	R1_Bzh	R2_H	R3_Ph	R4_HEP
236	424.23	Scaffold_A	Type_F	R1_Bzh	R2_H	R3_Ph	R4_MPH
237	424.23	Scaffold_A	Type_F	R1_Bzh	R2_H	R3_Ph	R4_N-cyp
238	424.23	Scaffold_A	Type_F	R1_Bzh	R2_H	R3_Ph	R4_N-Prg
240	424.23	Scaffold_A	Type_F	R1_Bzh	R2_H	R3_Ph	R4_NH-n-Pr
242	424.23	Scaffold_A	Type_F	R1_Bzh	R2_H	R3_Ph	R4_NHBn
245	424.23	Scaffold_A	Type_F	R1_Bzh	R2_H	R3_Ph	R4_NHCH2CH2OH
246	424.23	Scaffold_A	Type_F	R1_Bzh	R2_H	R3_Ph	R4_NHCyh
250	424.23	Scaffold_A	Type_F	R1_Bzh	R2_H	R3_Ph	R4_Pce
252	424.23	Scaffold_A	Type_F	R1_Bzh	R2_H	R3_Ph	R4_TMPH
505	424.23	Scaffold_A	Type_G	R1_Bzh	R2_Bn	R3_H	R4_DMEDA
507	424.23	Scaffold_A	Type_G	R1_Bzh	R2_Bn	R3_H	R4_HEP
509	424.23	Scaffold_A	Type_G	R1_Bzh	R2_Bn	R3_H	R4_MPH
510	424.23	Scaffold_A	Type_G	R1_Bzh	R2_Bn	R3_H	R4_N-cyp
511	424.23	Scaffold_A	Type_G	R1_Bzh	R2_Bn	R3_H	R4_N-Prg
513	424.23	Scaffold_A	Type_G	R1_Bzh	R2_Bn	R3_H	R4_NH-n-Pr
515	424.23	Scaffold_A	Type_G	R1_Bzh	R2_Bn	R3_H	R4_NHBn
518	424.23	Scaffold_A	Type_G	R1_Bzh	R2_Bn	R3_H	R4_NHCH2CH2OH
519	424.23	Scaffold_A	Type_G	R1_Bzh	R2_Bn	R3_H	R4_NHCyh
523	424.23	Scaffold_A	Type_G	R1_Bzh	R2_Bn	R3_H	R4_Pce
525	424.23	Scaffold_A	Type_G	R1_Bzh	R2_Bn	R3_H	R4_TMPH
526	424.23	Scaffold_A	Type_G	R1_Bzh	R2_Bn	R3_Ph	R4_DMEDA
528	424.23	Scaffold_A	Type_G	R1_Bzh	R2_Bn	R3_Ph	R4_HEP
530	424.23	Scaffold_A	Type_G	R1_Bzh	R2_Bn	R3_Ph	R4_MPH
531	424.23	Scaffold_A	Type_G	R1_Bzh	R2_Bn	R3_Ph	R4_N-cyp
532	424.23	Scaffold_A	Type_G	R1_Bzh	R2_Bn	R3_Ph	R4_N-Prg
534	424.23	Scaffold_A	Type_G	R1_Bzh	R2_Bn	R3_Ph	R4_NH-n-Pr
536	424.23	Scaffold_A	Type_G	R1_Bzh	R2_Bn	R3_Ph	R4_NHBn
539	424.23	Scaffold_A	Type_G	R1_Bzh	R2_Bn	R3_Ph	R4_NHCH2CH2OH
540	424.23	Scaffold_A	Type_G	R1_Bzh	R2_Bn	R3_Ph	R4_NHCyh
544	424.23	Scaffold_A	Type_G	R1_Bzh	R2_Bn	R3_Ph	R4_Pce
546	424.23	Scaffold_A	Type_G	R1_Bzh	R2_Bn	R3_Ph	R4_TMPH
547	424.23	Scaffold_A	Type_G	R1_Bzh	R2_H	R3_H	R4_DMEDA
549	424.23	Scaffold_A	Type_G	R1_Bzh	R2_H	R3_H	R4_HEP
551	424.23	Scaffold_A	Type_G	R1_Bzh	R2_H	R3_H	R4_MPH
552	424.23	Scaffold_A	Type_G	R1_Bzh	R2_H	R3_H	R4_N-cyp
553	424.23	Scaffold_A	Type_G	R1_Bzh	R2_H	R3_H	R4_N-Prg
555	424.23	Scaffold_A	Type_G	R1_Bzh	R2_H	R3_H	R4_NH-n-Pr
557	424.23	Scaffold_A	Type_G	R1_Bzh	R2_H	R3_H	R4_NHBn
560	424.23	Scaffold_A	Type_G	R1_Bzh	R2_H	R3_H	R4_NHCH2CH2OH
561	424.23	Scaffold_A	Type_G	R1_Bzh	R2_H	R3_H	R4_NHCyh
565	424.23	Scaffold_A	Type_G	R1_Bzh	R2_H	R3_H	R4_Pce
567	424.23	Scaffold_A	Type_G	R1_Bzh	R2_H	R3_H	R4_TMPH
568	424.23	Scaffold_A	Type_G	R1_Bzh	R2_H	R3_Ph	R4_DMEDA
570	424.23	Scaffold_A	Type_G	R1_Bzh	R2_H	R3_Ph	R4_HEP
572	424.23	Scaffold_A	Type_G	R1_Bzh	R2_H	R3_Ph	R4_MPH
573	424.23	Scaffold_A	Type_G	R1_Bzh	R2_H	R3_Ph	R4_N-cyp
574	424.23	Scaffold_A	Type_G	R1_Bzh	R2_H	R3_Ph	R4_N-Prg
576	424.23	Scaffold_A	Type_G	R1_Bzh	R2_H	R3_Ph	R4_NH-n-Pr
578	424.23	Scaffold_A	Type_G	R1_Bzh	R2_H	R3_Ph	R4_NHBn
581	424.23	Scaffold_A	Type_G	R1_Bzh	R2_H	R3_Ph	R4_NHCH2CH2OH
582	424.23	Scaffold_A	Type_G	R1_Bzh	R2_H	R3_Ph	R4_NHCyh
586	424.23	Scaffold_A	Type_G	R1_Bzh	R2_H	R3_Ph	R4_Pce
588	424.23	Scaffold_A	Type_G	R1_Bzh	R2_H	R3_Ph	R4_TMPH
841	424.23	Scaffold_A	Type_K	R1_Bzh	R2_Bn	R3_H	R4_DMEDA
843	424.23	Scaffold_A	Type_K	R1_Bzh	R2_Bn	R3_H	R4_HEP
845	424.23	Scaffold_A	Type_K	R1_Bzh	R2_Bn	R3_H	R4_MPH
846	424.23	Scaffold_A	Type_K	R1_Bzh	R2_Bn	R3_H	R4_N-cyp
847	424.23	Scaffold_A	Type_K	R1_Bzh	R2_Bn	R3_H	R4_N-Prg
849	424.23	Scaffold_A	Type_K	R1_Bzh	R2_Bn	R3_H	R4_NH-n-Pr
851	424.23	Scaffold_A	Type_K	R1_Bzh	R2_Bn	R3_H	R4_NHBn
854	424.23	Scaffold_A	Type_K	R1_Bzh	R2_Bn	R3_H	R4_NHCH2CH2OH
859	424.23	Scaffold_A	Type_K	R1_Bzh	R2_Bn	R3_H	R4_Pce
861	424.23	Scaffold_A	Type_K	R1_Bzh	R2_Bn	R3_H	R4_TMPH
862	424.23	Scaffold_A	Type_K	R1_Bzh	R2_Bn	R3_Ph	R4_DMEDA
864	424.23	Scaffold_A	Type_K	R1_Bzh	R2_Bn	R3_Ph	R4_HEP
866	424.23	Scaffold_A	Type_K	R1_Bzh	R2_Bn	R3_Ph	R4_MPH
867	424.23	Scaffold_A	Type_K	R1_Bzh	R2_Bn	R3_Ph	R4_N-cyp
868	424.23	Scaffold_A	Type_K	R1_Bzh	R2_Bn	R3_Ph	R4_N-Prg
870	424.23	Scaffold_A	Type_K	R1_Bzh	R2_Bn	R3_Ph	R4_NH-n-Pr
872	424.23	Scaffold_A	Type_K	R1_Bzh	R2_Bn	R3_Ph	R4_NHBn
875	424.23	Scaffold_A	Type_K	R1_Bzh	R2_Bn	R3_Ph	R4_NHCH2CH2OH
880	424.23	Scaffold_A	Type_K	R1_Bzh	R2_Bn	R3_Ph	R4_Pce
882	424.23	Scaffold_A	Type_K	R1_Bzh	R2_Bn	R3_Ph	R4_TMPH
883	424.23	Scaffold_A	Type_K	R1_Bzh	R2_H	R3_H	R4_DMEDA
885	424.23	Scaffold_A	Type_K	R1_Bzh	R2_H	R3_H	R4_HEP
887	424.23	Scaffold_A	Type_K	R1_Bzh	R2_H	R3_H	R4_MPH
888	424.23	Scaffold_A	Type_K	R1_Bzh	R2_H	R3_H	R4_N-cyp
889	424.23	Scaffold_A	Type_K	R1_Bzh	R2_H	R3_H	R4_N-Prg
891	424.23	Scaffold_A	Type_K	R1_Bzh	R2_H	R3_H	R4_NH-n-Pr
893	424.23	Scaffold_A	Type_K	R1_Bzh	R2_H	R3_H	R4_NHBn
896	424.23	Scaffold_A	Type_K	R1_Bzh	R2_H	R3_H	R4_NHCH2CH2OH
901	424.23	Scaffold_A	Type_K	R1_Bzh	R2_H	R3_H	R4_Pce
903	424.23	Scaffold_A	Type_K	R1_Bzh	R2_H	R3_H	R4_TMPH
904	424.23	Scaffold_A	Type_K	R1_Bzh	R2_H	R3_Ph	R4_DMEDA
906	424.23	Scaffold_A	Type_K	R1_Bzh	R2_H	R3_Ph	R4_HEP
908	424.23	Scaffold_A	Type_K	R1_Bzh	R2_H	R3_Ph	R4_MPH
909	424.23	Scaffold_A	Type_K	R1_Bzh	R2_H	R3_Ph	R4_N-cyp
910	424.23	Scaffold_A	Type_K	R1_Bzh	R2_H	R3_Ph	R4_N-Prg
912	424.23	Scaffold_A	Type_K	R1_Bzh	R2_H	R3_Ph	R4_NH-n-Pr
914	424.23	Scaffold_A	Type_K	R1_Bzh	R2_H	R3_Ph	R4_NHBn
917	424.23	Scaffold_A	Type_K	R1_Bzh	R2_H	R3_Ph	R4_NHCH2CH2OH
922	424.23	Scaffold_A	Type_K	R1_Bzh	R2_H	R3_Ph	R4_Pce
924	424.23	Scaffold_A	Type_K	R1_Bzh	R2_H	R3_Ph	R4_TMPH
16	424.37	Scaffold_A	Type_F	R1_A	R2_Bn	R3_H	R4_NHHex
37	424.37	Scaffold_A	Type_F	R1_A	R2_Bn	R3_Ph	R4_NHHex
58	424.37	Scaffold_A	Type_F	R1_A	R2_H	R3_H	R4_NHHex
79	424.37	Scaffold_A	Type_F	R1_A	R2_H	R3_Ph	R4_NHHex
268	424.37	Scaffold_A	Type_F	R1_C	R2_Bn	R3_H	R4_NHHex
289	424.37	Scaffold_A	Type_F	R1_C	R2_Bn	R3_Ph	R4_NHHex
310	424.37	Scaffold_A	Type_F	R1_C	R2_H	R3_H	R4_NHHex
331	424.37	Scaffold_A	Type_F	R1_C	R2_H	R3_Ph	R4_NHHex
352	424.37	Scaffold_A	Type_G	R1_A	R2_Bn	R3_H	R4_NHHex
373	424.37	Scaffold_A	Type_G	R1_A	R2_Bn	R3_Ph	R4_NHHex
394	424.37	Scaffold_A	Type_G	R1_A	R2_H	R3_H	R4_NHHex
415	424.37	Scaffold_A	Type_G	R1_A	R2_H	R3_Ph	R4_NHHex
604	424.37	Scaffold_A	Type_G	R1_C	R2_Bn	R3_H	R4_NHHex
625	424.37	Scaffold_A	Type_G	R1_C	R2_Bn	R3_Ph	R4_NHHex
646	424.37	Scaffold_A	Type_G	R1_C	R2_H	R3_H	R4_NHHex
667	424.37	Scaffold_A	Type_G	R1_C	R2_H	R3_Ph	R4_NHHex
688	424.37	Scaffold_A	Type_K	R1_A	R2_Bn	R3_H	R4_NHHex
709	424.37	Scaffold_A	Type_K	R1_A	R2_Bn	R3_Ph	R4_NHHex
730	424.37	Scaffold_A	Type_K	R1_A	R2_H	R3_H	R4_NHHex
751	424.37	Scaffold_A	Type_K	R1_A	R2_H	R3_Ph	R4_NHHex
940	424.37	Scaffold_A	Type_K	R1_C	R2_Bn	R3_H	R4_NHHex
961	424.37	Scaffold_A	Type_K	R1_C	R2_Bn	R3_Ph	R4_NHHex
982	424.37	Scaffold_A	Type_K	R1_C	R2_H	R3_H	R4_NHHex
1003	424.37	Scaffold_A	Type_K	R1_C	R2_H	R3_Ph	R4_NHHex
1024	424.37	Scaffold_B	Type_F	R1_A	R2_Bn	R3_H	R4_NHHex
1045	424.37	Scaffold_B	Type_F	R1_A	R2_Bn	R3_Ph	R4_NHHex
1066	424.37	Scaffold_B	Type_F	R1_A	R2_H	R3_H	R4_NHHex
1087	424.37	Scaffold_B	Type_F	R1_A	R2_H	R3_Ph	R4_NHHex
1276	424.37	Scaffold_B	Type_F	R1_C	R2_Bn	R3_H	R4_NHHex
1297	424.37	Scaffold_B	Type_F	R1_C	R2_Bn	R3_Ph	R4_NHHex
1318	424.37	Scaffold_B	Type_F	R1_C	R2_H	R3_H	R4_NHHex
1339	424.37	Scaffold_B	Type_F	R1_C	R2_H	R3_Ph	R4_NHHex
1360	424.37	Scaffold_B	Type_G	R1_A	R2_Bn	R3_H	R4_NHHex
1381	424.37	Scaffold_B	Type_G	R1_A	R2_Bn	R3_Ph	R4_NHHex
1402	424.37	Scaffold_B	Type_G	R1_A	R2_H	R3_H	R4_NHHex
1423	424.37	Scaffold_B	Type_G	R1_A	R2_H	R3_Ph	R4_NHHex
1612	424.37	Scaffold_B	Type_G	R1_C	R2_Bn	R3_H	R4_NHHex
1633	424.37	Scaffold_B	Type_G	R1_C	R2_Bn	R3_Ph	R4_NHHex
1654	424.37	Scaffold_B	Type_G	R1_C	R2_H	R3_H	R4_NHHex
1675	424.37	Scaffold_B	Type_G	R1_C	R2_H	R3_Ph	R4_NHHex
1696	424.37	Scaffold_B	Type_K	R1_A	R2_Bn	R3_H	R4_NHHex
1717	424.37	Scaffold_B	Type_K	R1_A	R2_Bn	R3_Ph	R4_NHHex
1738	424.37	Scaffold_B	Type_K	R1_A	R2_H	R3_H	R4_NHHex
1759	424.37	Scaffold_B	Type_K	R1_A	R2_H	R3_Ph	R4_NHHex
1948	424.37	Scaffold_B	Type_K	R1_C	R2_Bn	R3_H	R4_NHHex
1969	424.37	Scaffold_B	Type_K	R1_C	R2_Bn	R3_Ph	R4_NHHex
1990	424.37	Scaffold_B	Type_K	R1_C	R2_H	R3_H	R4_NHHex
2011	424.37	Scaffold_B	Type_K	R1_C	R2_H	R3_Ph	R4_NHHex
2032	424.37	Scaffold_C	Type_F	R1_A	R2_Bn	R3_H	R4_NHHex
2053	424.37	Scaffold_C	Type_F	R1_A	R2_Bn	R3_Ph	R4_NHHex
2074	424.37	Scaffold_C	Type_F	R1_A	R2_H	R3_H	R4_NHHex
2095	424.37	Scaffold_C	Type_F	R1_A	R2_H	R3_Ph	R4_NHHex
2116	424.37	Scaffold_C	Type_F	R1_Bn	R2_Bn	R3_H	R4_NHHex
2137	424.37	Scaffold_C	Type_F	R1_Bn	R2_Bn	R3_Ph	R4_NHHex
2158	424.37	Scaffold_C	Type_F	R1_Bn	R2_H	R3_H	R4_NHHex
2179	424.37	Scaffold_C	Type_F	R1_Bn	R2_H	R3_Ph	R4_NHHex
2284	424.37	Scaffold_C	Type_F	R1_C	R2_Bn	R3_H	R4_NHHex
2305	424.37	Scaffold_C	Type_F	R1_C	R2_Bn	R3_Ph	R4_NHHex
2326	424.37	Scaffold_C	Type_F	R1_C	R2_H	R3_H	R4_NHHex
2347	424.37	Scaffold_C	Type_F	R1_C	R2_H	R3_Ph	R4_NHHex
2368	424.37	Scaffold_C	Type_G	R1_A	R2_Bn	R3_H	R4_NHHex
2389	424.37	Scaffold_C	Type_G	R1_A	R2_Bn	R3_Ph	R4_NHHex
2410	424.37	Scaffold_C	Type_G	R1_A	R2_H	R3_H	R4_NHHex
2431	424.37	Scaffold_C	Type_G	R1_A	R2_H	R3_Ph	R4_NHHex
2452	424.37	Scaffold_C	Type_G	R1_Bn	R2_Bn	R3_H	R4_NHHex
2473	424.37	Scaffold_C	Type_G	R1_Bn	R2_Bn	R3_Ph	R4_NHHex
2494	424.37	Scaffold_C	Type_G	R1_Bn	R2_H	R3_H	R4_NHHex
2515	424.37	Scaffold_C	Type_G	R1_Bn	R2_H	R3_Ph	R4_NHHex
2536	424.37	Scaffold_C	Type_G	R1_Bzh	R2_Bn	R3_H	R4_NHHex
2557	424.37	Scaffold_C	Type_G	R1_Bzh	R2_Bn	R3_Ph	R4_NHHex
2578	424.37	Scaffold_C	Type_G	R1_Bzh	R2_H	R3_H	R4_NHHex
2599	424.37	Scaffold_C	Type_G	R1_Bzh	R2_H	R3_Ph	R4_NHHex
2620	424.37	Scaffold_C	Type_G	R1_C	R2_Bn	R3_H	R4_NHHex
2641	424.37	Scaffold_C	Type_G	R1_C	R2_Bn	R3_Ph	R4_NHHex
2662	424.37	Scaffold_C	Type_G	R1_C	R2_H	R3_H	R4_NHHex
2683	424.37	Scaffold_C	Type_G	R1_C	R2_H	R3_Ph	R4_NHHex
2704	424.37	Scaffold_C	Type_K	R1_A	R2_Bn	R3_H	R4_NHHex
2725	424.37	Scaffold_C	Type_K	R1_A	R2_Bn	R3_Ph	R4_NHHex
2746	424.37	Scaffold_C	Type_K	R1_A	R2_H	R3_H	R4_NHHex
2767	424.37	Scaffold_C	Type_K	R1_A	R2_H	R3_Ph	R4_NHHex
2788	424.37	Scaffold_C	Type_K	R1_Bn	R2_Bn	R3_H	R4_NHHex
2809	424.37	Scaffold_C	Type_K	R1_Bn	R2_Bn	R3_Ph	R4_NHHex
2830	424.37	Scaffold_C	Type_K	R1_Bn	R2_H	R3_H	R4_NHHex
2851	424.37	Scaffold_C	Type_K	R1_Bn	R2_H	R3_Ph	R4_NHHex
2956	424.37	Scaffold_C	Type_K	R1_C	R2_Bn	R3_H	R4_NHHex
2977	424.37	Scaffold_C	Type_K	R1_C	R2_Bn	R3_Ph	R4_NHHex
2998	424.37	Scaffold_C	Type_K	R1_C	R2_H	R3_H	R4_NHHex
3019	424.37	Scaffold_C	Type_K	R1_C	R2_H	R3_Ph	R4_NHHex
13	424.41	Scaffold_A	Type_F	R1_A	R2_Bn	R3_H	R4_NHCH2CF3
34	424.41	Scaffold_A	Type_F	R1_A	R2_Bn	R3_Ph	R4_NHCH2CF3
55	424.41	Scaffold_A	Type_F	R1_A	R2_H	R3_H	R4_NHCH2CF3
76	424.41	Scaffold_A	Type_F	R1_A	R2_H	R3_Ph	R4_NHCH2CF3
265	424.41	Scaffold_A	Type_F	R1_C	R2_Bn	R3_H	R4_NHCH2CF3
286	424.41	Scaffold_A	Type_F	R1_C	R2_Bn	R3_Ph	R4_NHCH2CF3
307	424.41	Scaffold_A	Type_F	R1_C	R2_H	R3_H	R4_NHCH2CF3
328	424.41	Scaffold_A	Type_F	R1_C	R2_H	R3_Ph	R4_NHCH2CF3
349	424.41	Scaffold_A	Type_G	R1_A	R2_Bn	R3_H	R4_NHCH2CF3
370	424.41	Scaffold_A	Type_G	R1_A	R2_Bn	R3_Ph	R4_NHCH2CF3
391	424.41	Scaffold_A	Type_G	R1_A	R2_H	R3_H	R4_NHCH2CF3
412	424.41	Scaffold_A	Type_G	R1_A	R2_H	R3_Ph	R4_NHCH2CF3
601	424.41	Scaffold_A	Type_G	R1_C	R2_Bn	R3_H	R4_NHCH2CF3
622	424.41	Scaffold_A	Type_G	R1_C	R2_Bn	R3_Ph	R4_NHCH2CF3
643	424.41	Scaffold_A	Type_G	R1_C	R2_H	R3_H	R4_NHCH2CF3
664	424.41	Scaffold_A	Type_G	R1_C	R2_H	R3_Ph	R4_NHCH2CF3
685	424.41	Scaffold_A	Type_K	R1_A	R2_Bn	R3_H	R4_NHCH2CF3
706	424.41	Scaffold_A	Type_K	R1_A	R2_Bn	R3_Ph	R4_NHCH2CF3
727	424.41	Scaffold_A	Type_K	R1_A	R2_H	R3_H	R4_NHCH2CF3
748	424.41	Scaffold_A	Type_K	R1_A	R2_H	R3_Ph	R4_NHCH2CF3
937	424.41	Scaffold_A	Type_K	R1_C	R2_Bn	R3_H	R4_NHCH2CF3
958	424.41	Scaffold_A	Type_K	R1_C	R2_Bn	R3_Ph	R4_NHCH2CF3
979	424.41	Scaffold_A	Type_K	R1_C	R2_H	R3_H	R4_NHCH2CF3
1000	424.41	Scaffold_A	Type_K	R1_C	R2_H	R3_Ph	R4_NHCH2CF3
2202	424.61	Scaffold_C	Type_F	R1_Bzh	R2_Bn	R3_H	R4_Npyd
2223	424.61	Scaffold_C	Type_F	R1_Bzh	R2_Bn	R3_Ph	R4_Npyd
2244	424.61	Scaffold_C	Type_F	R1_Bzh	R2_H	R3_H	R4_Npyd
2265	424.61	Scaffold_C	Type_F	R1_Bzh	R2_H	R3_Ph	R4_Npyd
2874	424.61	Scaffold_C	Type_K	R1_Bzh	R2_Bn	R3_H	R4_Npyd
2895	424.61	Scaffold_C	Type_K	R1_Bzh	R2_Bn	R3_Ph	R4_Npyd
2916	424.61	Scaffold_C	Type_K	R1_Bzh	R2_H	R3_H	R4_Npyd
2937	424.61	Scaffold_C	Type_K	R1_Bzh	R2_H	R3_Ph	R4_Npyd
188	424.73	Scaffold_A	Type_F	R1_Bzh	R2_Bn	R3_H	R4_Pip
209	424.73	Scaffold_A	Type_F	R1_Bzh	R2_Bn	R3_Ph	R4_Pip
230	424.73	Scaffold_A	Type_F	R1_Bzh	R2_H	R3_H	R4_Pip
251	424.73	Scaffold_A	Type_F	R1_Bzh	R2_H	R3_Ph	R4_Pip
860	424.73	Scaffold_A	Type_K	R1_Bzh	R2_Bn	R3_H	R4_Pip
881	424.73	Scaffold_A	Type_K	R1_Bzh	R2_Bn	R3_Ph	R4_Pip
902	424.73	Scaffold_A	Type_K	R1_Bzh	R2_H	R3_H	R4_Pip
923	424.73	Scaffold_A	Type_K	R1_Bzh	R2_H	R3_Ph	R4_Pip
2199	424.77	Scaffold_C	Type_F	R1_Bzh	R2_Bn	R3_H	R4_NHCyh
2220	424.77	Scaffold_C	Type_F	R1_Bzh	R2_Bn	R3_Ph	R4_NHCyh
2241	424.77	Scaffold_C	Type_F	R1_Bzh	R2_H	R3_H	R4_NHCyh
2262	424.77	Scaffold_C	Type_F	R1_Bzh	R2_H	R3_Ph	R4_NHCyh
2871	424.77	Scaffold_C	Type_K	R1_Bzh	R2_Bn	R3_H	R4_NHCyh
2892	424.77	Scaffold_C	Type_K	R1_Bzh	R2_Bn	R3_Ph	R4_NHCyh
2913	424.77	Scaffold_C	Type_K	R1_Bzh	R2_H	R3_H	R4_NHCyh
2934	424.77	Scaffold_C	Type_K	R1_Bzh	R2_H	R3_Ph	R4_NHCyh
338	424.8	Scaffold_A	Type_G	R1_A	R2_Bn	R3_H	R4_Eip
359	424.8	Scaffold_A	Type_G	R1_A	R2_Bn	R3_Ph	R4_Eip
380	424.8	Scaffold_A	Type_G	R1_A	R2_H	R3_H	R4_Eip
401	424.8	Scaffold_A	Type_G	R1_A	R2_H	R3_Ph	R4_Eip
590	424.8	Scaffold_A	Type_G	R1_C	R2_Bn	R3_H	R4_Eip
611	424.8	Scaffold_A	Type_G	R1_C	R2_Bn	R3_Ph	R4_Eip
632	424.8	Scaffold_A	Type_G	R1_C	R2_H	R3_H	R4_Eip
653	424.8	Scaffold_A	Type_G	R1_C	R2_H	R3_Ph	R4_Eip
2034	424.95	Scaffold_C	Type_F	R1_A	R2_Bn	R3_H	R4_Npyd
2055	424.95	Scaffold_C	Type_F	R1_A	R2_Bn	R3_Ph	R4_Npyd
2076	424.95	Scaffold_C	Type_F	R1_A	R2_H	R3_H	R4_Npyd
2097	424.95	Scaffold_C	Type_F	R1_A	R2_H	R3_Ph	R4_Npyd
2118	424.95	Scaffold_C	Type_F	R1_Bn	R2_Bn	R3_H	R4_Npyd
2139	424.95	Scaffold_C	Type_F	R1_Bn	R2_Bn	R3_Ph	R4_Npyd
2160	424.95	Scaffold_C	Type_F	R1_Bn	R2_H	R3_H	R4_Npyd
2181	424.95	Scaffold_C	Type_F	R1_Bn	R2_H	R3_Ph	R4_Npyd
2286	424.95	Scaffold_C	Type_F	R1_C	R2_Bn	R3_H	R4_Npyd
2307	424.95	Scaffold_C	Type_F	R1_C	R2_Bn	R3_Ph	R4_Npyd
2328	424.95	Scaffold_C	Type_F	R1_C	R2_H	R3_H	R4_Npyd
2349	424.95	Scaffold_C	Type_F	R1_C	R2_H	R3_Ph	R4_Npyd
2370	424.95	Scaffold_C	Type_G	R1_A	R2_Bn	R3_H	R4_Npyd
2391	424.95	Scaffold_C	Type_G	R1_A	R2_Bn	R3_Ph	R4_Npyd
2412	424.95	Scaffold_C	Type_G	R1_A	R2_H	R3_H	R4_Npyd
2433	424.95	Scaffold_C	Type_G	R1_A	R2_H	R3_Ph	R4_Npyd
2454	424.95	Scaffold_C	Type_G	R1_Bn	R2_Bn	R3_H	R4_Npyd
2475	424.95	Scaffold_C	Type_G	R1_Bn	R2_Bn	R3_Ph	R4_Npyd
2496	424.95	Scaffold_C	Type_G	R1_Bn	R2_H	R3_H	R4_Npyd
2517	424.95	Scaffold_C	Type_G	R1_Bn	R2_H	R3_Ph	R4_Npyd
2538	424.95	Scaffold_C	Type_G	R1_Bzh	R2_Bn	R3_H	R4_Npyd
2559	424.95	Scaffold_C	Type_G	R1_Bzh	R2_Bn	R3_Ph	R4_Npyd
2580	424.95	Scaffold_C	Type_G	R1_Bzh	R2_H	R3_H	R4_Npyd
2601	424.95	Scaffold_C	Type_G	R1_Bzh	R2_H	R3_Ph	R4_Npyd
2622	424.95	Scaffold_C	Type_G	R1_C	R2_Bn	R3_H	R4_Npyd
2643	424.95	Scaffold_C	Type_G	R1_C	R2_Bn	R3_Ph	R4_Npyd
2664	424.95	Scaffold_C	Type_G	R1_C	R2_H	R3_H	R4_Npyd
2685	424.95	Scaffold_C	Type_G	R1_C	R2_H	R3_Ph	R4_Npyd
2706	424.95	Scaffold_C	Type_K	R1_A	R2_Bn	R3_H	R4_Npyd
2727	424.95	Scaffold_C	Type_K	R1_A	R2_Bn	R3_Ph	R4_Npyd
2748	424.95	Scaffold_C	Type_K	R1_A	R2_H	R3_H	R4_Npyd
2769	424.95	Scaffold_C	Type_K	R1_A	R2_H	R3_Ph	R4_Npyd
2790	424.95	Scaffold_C	Type_K	R1_Bn	R2_Bn	R3_H	R4_Npyd
2811	424.95	Scaffold_C	Type_K	R1_Bn	R2_Bn	R3_Ph	R4_Npyd
2832	424.95	Scaffold_C	Type_K	R1_Bn	R2_H	R3_H	R4_Npyd
2853	424.95	Scaffold_C	Type_K	R1_Bn	R2_H	R3_Ph	R4_Npyd
2958	424.95	Scaffold_C	Type_K	R1_C	R2_Bn	R3_H	R4_Npyd
2979	424.95	Scaffold_C	Type_K	R1_C	R2_Bn	R3_Ph	R4_Npyd
3000	424.95	Scaffold_C	Type_K	R1_C	R2_H	R3_H	R4_Npyd
3021	424.95	Scaffold_C	Type_K	R1_C	R2_H	R3_Ph	R4_Npyd
1021	424.98	Scaffold_B	Type_F	R1_A	R2_Bn	R3_H	R4_NHCH2CF3
1042	424.98	Scaffold_B	Type_F	R1_A	R2_Bn	R3_Ph	R4_NHCH2CF3
1063	424.98	Scaffold_B	Type_F	R1_A	R2_H	R3_H	R4_NHCH2CF3
1084	424.98	Scaffold_B	Type_F	R1_A	R2_H	R3_Ph	R4_NHCH2CF3
1273	424.98	Scaffold_B	Type_F	R1_C	R2_Bn	R3_H	R4_NHCH2CF3
1294	424.98	Scaffold_B	Type_F	R1_C	R2_Bn	R3_Ph	R4_NHCH2CF3
1315	424.98	Scaffold_B	Type_F	R1_C	R2_H	R3_H	R4_NHCH2CF3
1336	424.98	Scaffold_B	Type_F	R1_C	R2_H	R3_Ph	R4_NHCH2CF3
1357	424.98	Scaffold_B	Type_G	R1_A	R2_Bn	R3_H	R4_NHCH2CF3
1378	424.98	Scaffold_B	Type_G	R1_A	R2_Bn	R3_Ph	R4_NHCH2CF3
1399	424.98	Scaffold_B	Type_G	R1_A	R2_H	R3_H	R4_NHCH2CF3
1420	424.98	Scaffold_B	Type_G	R1_A	R2_H	R3_Ph	R4_NHCH2CF3
1609	424.98	Scaffold_B	Type_G	R1_C	R2_Bn	R3_H	R4_NHCH2CF3
1630	424.98	Scaffold_B	Type_G	R1_C	R2_Bn	R3_Ph	R4_NHCH2CF3
1651	424.98	Scaffold_B	Type_G	R1_C	R2_H	R3_H	R4_NHCH2CF3
1672	424.98	Scaffold_B	Type_G	R1_C	R2_H	R3_Ph	R4_NHCH2CF3
1693	424.98	Scaffold_B	Type_K	R1_A	R2_Bn	R3_H	R4_NHCH2CF3
1714	424.98	Scaffold_B	Type_K	R1_A	R2_Bn	R3_Ph	R4_NHCH2CF3
1735	424.98	Scaffold_B	Type_K	R1_A	R2_H	R3_H	R4_NHCH2CF3
1756	424.98	Scaffold_B	Type_K	R1_A	R2_H	R3_Ph	R4_NHCH2CF3
1945	424.98	Scaffold_B	Type_K	R1_C	R2_Bn	R3_H	R4_NHCH2CF3
1966	424.98	Scaffold_B	Type_K	R1_C	R2_Bn	R3_Ph	R4_NHCH2CF3
1987	424.98	Scaffold_B	Type_K	R1_C	R2_H	R3_H	R4_NHCH2CF3
2008	424.98	Scaffold_B	Type_K	R1_C	R2_H	R3_Ph	R4_NHCH2CF3
2029	424.98	Scaffold_C	Type_F	R1_A	R2_Bn	R3_H	R4_NHCH2CF3
2050	424.98	Scaffold_C	Type_F	R1_A	R2_Bn	R3_Ph	R4_NHCH2CF3
2071	424.98	Scaffold_C	Type_F	R1_A	R2_H	R3_H	R4_NHCH2CF3
2092	424.98	Scaffold_C	Type_F	R1_A	R2_H	R3_Ph	R4_NHCH2CF3
2281	424.98	Scaffold_C	Type_F	R1_C	R2_Bn	R3_H	R4_NHCH2CF3
2302	424.98	Scaffold_C	Type_F	R1_C	R2_Bn	R3_Ph	R4_NHCH2CF3
2323	424.98	Scaffold_C	Type_F	R1_C	R2_H	R3_H	R4_NHCH2CF3
2344	424.98	Scaffold_C	Type_F	R1_C	R2_H	R3_Ph	R4_NHCH2CF3
2365	424.98	Scaffold_C	Type_G	R1_A	R2_Bn	R3_H	R4_NHCH2CF3
2386	424.98	Scaffold_C	Type_G	R1_A	R2_Bn	R3_Ph	R4_NHCH2CF3
2407	424.98	Scaffold_C	Type_G	R1_A	R2_H	R3_H	R4_NHCH2CF3
2428	424.98	Scaffold_C	Type_G	R1_A	R2_H	R3_Ph	R4_NHCH2CF3
2617	424.98	Scaffold_C	Type_G	R1_C	R2_Bn	R3_H	R4_NHCH2CF3
2638	424.98	Scaffold_C	Type_G	R1_C	R2_Bn	R3_Ph	R4_NHCH2CF3
2659	424.98	Scaffold_C	Type_G	R1_C	R2_H	R3_H	R4_NHCH2CF3
2680	424.98	Scaffold_C	Type_G	R1_C	R2_H	R3_Ph	R4_NHCH2CF3
2701	424.98	Scaffold_C	Type_K	R1_A	R2_Bn	R3_H	R4_NHCH2CF3
2722	424.98	Scaffold_C	Type_K	R1_A	R2_Bn	R3_Ph	R4_NHCH2CF3
2743	424.98	Scaffold_C	Type_K	R1_A	R2_H	R3_H	R4_NHCH2CF3
2764	424.98	Scaffold_C	Type_K	R1_A	R2_H	R3_Ph	R4_NHCH2CF3
2953	424.98	Scaffold_C	Type_K	R1_C	R2_Bn	R3_H	R4_NHCH2CF3
2974	424.98	Scaffold_C	Type_K	R1_C	R2_Bn	R3_Ph	R4_NHCH2CF3
2995	424.98	Scaffold_C	Type_K	R1_C	R2_H	R3_H	R4_NHCH2CF3
3016	424.98	Scaffold_C	Type_K	R1_C	R2_H	R3_Ph	R4_NHCH2CF3
172	425.11	Scaffold_A	Type_F	R1_Bzh	R2_Bn	R3_H	R4_HPA
193	425.11	Scaffold_A	Type_F	R1_Bzh	R2_Bn	R3_Ph	R4_HPA
214	425.11	Scaffold_A	Type_F	R1_Bzh	R2_H	R3_H	R4_HPA
235	425.11	Scaffold_A	Type_F	R1_Bzh	R2_H	R3_Ph	R4_HPA
508	425.11	Scaffold_A	Type_G	R1_Bzh	R2_Bn	R3_H	R4_HPA
529	425.11	Scaffold_A	Type_G	R1_Bzh	R2_Bn	R3_Ph	R4_HPA
550	425.11	Scaffold_A	Type_G	R1_Bzh	R2_H	R3_H	R4_HPA
571	425.11	Scaffold_A	Type_G	R1_Bzh	R2_H	R3_Ph	R4_HPA
844	425.11	Scaffold_A	Type_K	R1_Bzh	R2_Bn	R3_H	R4_HPA
865	425.11	Scaffold_A	Type_K	R1_Bzh	R2_Bn	R3_Ph	R4_HPA
886	425.11	Scaffold_A	Type_K	R1_Bzh	R2_H	R3_H	R4_HPA
907	425.11	Scaffold_A	Type_K	R1_Bzh	R2_H	R3_Ph	R4_HPA
1181	425.13	Scaffold_B	Type_F	R1_Bzh	R2_Bn	R3_H	R4_MPH
1202	425.13	Scaffold_B	Type_F	R1_Bzh	R2_Bn	R3_Ph	R4_MPH
1223	425.13	Scaffold_B	Type_F	R1_Bzh	R2_H	R3_H	R4_MPH
1244	425.13	Scaffold_B	Type_F	R1_Bzh	R2_H	R3_Ph	R4_MPH
1517	425.13	Scaffold_B	Type_G	R1_Bzh	R2_Bn	R3_H	R4_MPH
1538	425.13	Scaffold_B	Type_G	R1_Bzh	R2_Bn	R3_Ph	R4_MPH
1559	425.13	Scaffold_B	Type_G	R1_Bzh	R2_H	R3_H	R4_MPH
1580	425.13	Scaffold_B	Type_G	R1_Bzh	R2_H	R3_Ph	R4_MPH
1853	425.13	Scaffold_B	Type_K	R1_Bzh	R2_Bn	R3_H	R4_MPH
1874	425.13	Scaffold_B	Type_K	R1_Bzh	R2_Bn	R3_Ph	R4_MPH
1895	425.13	Scaffold_B	Type_K	R1_Bzh	R2_H	R3_H	R4_MPH
1916	425.13	Scaffold_B	Type_K	R1_Bzh	R2_H	R3_Ph	R4_MPH
2189	425.13	Scaffold_C	Type_F	R1_Bzh	R2_Bn	R3_H	R4_MPH
2210	425.13	Scaffold_C	Type_F	R1_Bzh	R2_Bn	R3_Ph	R4_MPH
2231	425.13	Scaffold_C	Type_F	R1_Bzh	R2_H	R3_H	R4_MPH
2252	425.13	Scaffold_C	Type_F	R1_Bzh	R2_H	R3_Ph	R4_MPH
2861	425.13	Scaffold_C	Type_K	R1_Bzh	R2_Bn	R3_H	R4_MPH
2882	425.13	Scaffold_C	Type_K	R1_Bzh	R2_Bn	R3_Ph	R4_MPH
2903	425.13	Scaffold_C	Type_K	R1_Bzh	R2_H	R3_H	R4_MPH
2924	425.13	Scaffold_C	Type_K	R1_Bzh	R2_H	R3_Ph	R4_MPH
2031	425.13	Scaffold_C	Type_F	R1_A	R2_Bn	R3_H	R4_NHCyh
2052	425.13	Scaffold_C	Type_F	R1_A	R2_Bn	R3_Ph	R4_NHCyh
2073	425.13	Scaffold_C	Type_F	R1_A	R2_H	R3_H	R4_NHCyh
2094	425.13	Scaffold_C	Type_F	R1_A	R2_H	R3_Ph	R4_NHCyh
2115	425.13	Scaffold_C	Type_F	R1_Bn	R2_Bn	R3_H	R4_NHCyh
2136	425.13	Scaffold_C	Type_F	R1_Bn	R2_Bn	R3_Ph	R4_NHCyh
2157	425.13	Scaffold_C	Type_F	R1_Bn	R2_H	R3_H	R4_NHCyh
2178	425.13	Scaffold_C	Type_F	R1_Bn	R2_H	R3_Ph	R4_NHCyh
2283	425.13	Scaffold_C	Type_F	R1_C	R2_Bn	R3_H	R4_NHCyh
2304	425.13	Scaffold_C	Type_F	R1_C	R2_Bn	R3_Ph	R4_NHCyh
2325	425.13	Scaffold_C	Type_F	R1_C	R2_H	R3_H	R4_NHCyh
2346	425.13	Scaffold_C	Type_F	R1_C	R2_H	R3_Ph	R4_NHCyh
2367	425.13	Scaffold_C	Type_G	R1_A	R2_Bn	R3_H	R4_NHCyh
2388	425.13	Scaffold_C	Type_G	R1_A	R2_Bn	R3_Ph	R4_NHCyh
2409	425.13	Scaffold_C	Type_G	R1_A	R2_H	R3_H	R4_NHCyh
2430	425.13	Scaffold_C	Type_G	R1_A	R2_H	R3_Ph	R4_NHCyh
2451	425.13	Scaffold_C	Type_G	R1_Bn	R2_Bn	R3_H	R4_NHCyh
2472	425.13	Scaffold_C	Type_G	R1_Bn	R2_Bn	R3_Ph	R4_NHCyh
2493	425.13	Scaffold_C	Type_G	R1_Bn	R2_H	R3_H	R4_NHCyh
2514	425.13	Scaffold_C	Type_G	R1_Bn	R2_H	R3_Ph	R4_NHCyh
2535	425.13	Scaffold_C	Type_G	R1_Bzh	R2_Bn	R3_H	R4_NHCyh
2556	425.13	Scaffold_C	Type_G	R1_Bzh	R2_Bn	R3_Ph	R4_NHCyh
2577	425.13	Scaffold_C	Type_G	R1_Bzh	R2_H	R3_H	R4_NHCyh
2598	425.13	Scaffold_C	Type_G	R1_Bzh	R2_H	R3_Ph	R4_NHCyh
2619	425.13	Scaffold_C	Type_G	R1_C	R2_Bn	R3_H	R4_NHCyh
2640	425.13	Scaffold_C	Type_G	R1_C	R2_Bn	R3_Ph	R4_NHCyh
2661	425.13	Scaffold_C	Type_G	R1_C	R2_H	R3_H	R4_NHCyh
2682	425.13	Scaffold_C	Type_G	R1_C	R2_H	R3_Ph	R4_NHCyh
2703	425.13	Scaffold_C	Type_K	R1_A	R2_Bn	R3_H	R4_NHCyh
2724	425.13	Scaffold_C	Type_K	R1_A	R2_Bn	R3_Ph	R4_NHCyh
2745	425.13	Scaffold_C	Type_K	R1_A	R2_H	R3_H	R4_NHCyh
2766	425.13	Scaffold_C	Type_K	R1_A	R2_H	R3_Ph	R4_NHCyh
2787	425.13	Scaffold_C	Type_K	R1_Bn	R2_Bn	R3_H	R4_NHCyh
2808	425.13	Scaffold_C	Type_K	R1_Bn	R2_Bn	R3_Ph	R4_NHCyh
2829	425.13	Scaffold_C	Type_K	R1_Bn	R2_H	R3_H	R4_NHCyh
2850	425.13	Scaffold_C	Type_K	R1_Bn	R2_H	R3_Ph	R4_NHCyh
2955	425.13	Scaffold_C	Type_K	R1_C	R2_Bn	R3_H	R4_NHCyh
2976	425.13	Scaffold_C	Type_K	R1_C	R2_Bn	R3_Ph	R4_NHCyh
2997	425.13	Scaffold_C	Type_K	R1_C	R2_H	R3_H	R4_NHCyh
3018	425.13	Scaffold_C	Type_K	R1_C	R2_H	R3_Ph	R4_NHCyh
20	425.14	Scaffold_A	Type_F	R1_A	R2_Bn	R3_H	R4_Pip
41	425.14	Scaffold_A	Type_F	R1_A	R2_Bn	R3_Ph	R4_Pip
62	425.14	Scaffold_A	Type_F	R1_A	R2_H	R3_H	R4_Pip
83	425.14	Scaffold_A	Type_F	R1_A	R2_H	R3_Ph	R4_Pip
272	425.14	Scaffold_A	Type_F	R1_C	R2_Bn	R3_H	R4_Pip
293	425.14	Scaffold_A	Type_F	R1_C	R2_Bn	R3_Ph	R4_Pip
314	425.14	Scaffold_A	Type_F	R1_C	R2_H	R3_H	R4_Pip
335	425.14	Scaffold_A	Type_F	R1_C	R2_H	R3_Ph	R4_Pip
692	425.14	Scaffold_A	Type_K	R1_A	R2_Bn	R3_H	R4_Pip
713	425.14	Scaffold_A	Type_K	R1_A	R2_Bn	R3_Ph	R4_Pip
734	425.14	Scaffold_A	Type_K	R1_A	R2_H	R3_H	R4_Pip
755	425.14	Scaffold_A	Type_K	R1_A	R2_H	R3_Ph	R4_Pip
944	425.14	Scaffold_A	Type_K	R1_C	R2_Bn	R3_H	R4_Pip
965	425.14	Scaffold_A	Type_K	R1_C	R2_Bn	R3_Ph	R4_Pip
986	425.14	Scaffold_A	Type_K	R1_C	R2_H	R3_H	R4_Pip
1007	425.14	Scaffold_A	Type_K	R1_C	R2_H	R3_Ph	R4_Pip
1194	425.17	Scaffold_B	Type_F	R1_Bzh	R2_Bn	R3_H	R4_Npyd
1215	425.17	Scaffold_B	Type_F	R1_Bzh	R2_Bn	R3_Ph	R4_Npyd
1236	425.17	Scaffold_B	Type_F	R1_Bzh	R2_H	R3_H	R4_Npyd
1257	425.17	Scaffold_B	Type_F	R1_Bzh	R2_H	R3_Ph	R4_Npyd
1530	425.17	Scaffold_B	Type_G	R1_Bzh	R2_Bn	R3_H	R4_Npyd
1551	425.17	Scaffold_B	Type_G	R1_Bzh	R2_Bn	R3_Ph	R4_Npyd
1572	425.17	Scaffold_B	Type_G	R1_Bzh	R2_H	R3_H	R4_Npyd
1593	425.17	Scaffold_B	Type_G	R1_Bzh	R2_H	R3_Ph	R4_Npyd
1866	425.17	Scaffold_B	Type_K	R1_Bzh	R2_Bn	R3_H	R4_Npyd
1887	425.17	Scaffold_B	Type_K	R1_Bzh	R2_Bn	R3_Ph	R4_Npyd
1908	425.17	Scaffold_B	Type_K	R1_Bzh	R2_H	R3_H	R4_Npyd
1929	425.17	Scaffold_B	Type_K	R1_Bzh	R2_H	R3_Ph	R4_Npyd
1196	425.21	Scaffold_B	Type_F	R1_Bzh	R2_Bn	R3_H	R4_Pip
1217	425.21	Scaffold_B	Type_F	R1_Bzh	R2_Bn	R3_Ph	R4_Pip
1238	425.21	Scaffold_B	Type_F	R1_Bzh	R2_H	R3_H	R4_Pip
1259	425.21	Scaffold_B	Type_F	R1_Bzh	R2_H	R3_Ph	R4_Pip
1532	425.21	Scaffold_B	Type_G	R1_Bzh	R2_Bn	R3_H	R4_Pip
1553	425.21	Scaffold_B	Type_G	R1_Bzh	R2_Bn	R3_Ph	R4_Pip
1574	425.21	Scaffold_B	Type_G	R1_Bzh	R2_H	R3_H	R4_Pip
1595	425.21	Scaffold_B	Type_G	R1_Bzh	R2_H	R3_Ph	R4_Pip
1868	425.21	Scaffold_B	Type_K	R1_Bzh	R2_Bn	R3_H	R4_Pip
1889	425.21	Scaffold_B	Type_K	R1_Bzh	R2_Bn	R3_Ph	R4_Pip
1910	425.21	Scaffold_B	Type_K	R1_Bzh	R2_H	R3_H	R4_Pip
1931	425.21	Scaffold_B	Type_K	R1_Bzh	R2_H	R3_Ph	R4_Pip
1	425.22	Scaffold_A	Type_F	R1_A	R2_Bn	R3_H	R4_DMEDA
3	425.22	Scaffold_A	Type_F	R1_A	R2_Bn	R3_H	R4_HEP
5	425.22	Scaffold_A	Type_F	R1_A	R2_Bn	R3_H	R4_MPH
6	425.22	Scaffold_A	Type_F	R1_A	R2_Bn	R3_H	R4_N-cyp
7	425.22	Scaffold_A	Type_F	R1_A	R2_Bn	R3_H	R4_N-Prg
9	425.22	Scaffold_A	Type_F	R1_A	R2_Bn	R3_H	R4_NH-n-Pr
11	425.22	Scaffold_A	Type_F	R1_A	R2_Bn	R3_H	R4_NHBn
14	425.22	Scaffold_A	Type_F	R1_A	R2_Bn	R3_H	R4_NHCH2CH2OH
19	425.22	Scaffold_A	Type_F	R1_A	R2_Bn	R3_H	R4_Pce
21	425.22	Scaffold_A	Type_F	R1_A	R2_Bn	R3_H	R4_TMPH
22	425.22	Scaffold_A	Type_F	R1_A	R2_Bn	R3_Ph	R4_DMEDA
24	425.22	Scaffold_A	Type_F	R1_A	R2_Bn	R3_Ph	R4_HEP
26	425.22	Scaffold_A	Type_F	R1_A	R2_Bn	R3_Ph	R4_MPH
27	425.22	Scaffold_A	Type_F	R1_A	R2_Bn	R3_Ph	R4_N-cyp
28	425.22	Scaffold_A	Type_F	R1_A	R2_Bn	R3_Ph	R4_N-Prg
30	425.22	Scaffold_A	Type_F	R1_A	R2_Bn	R3_Ph	R4_NH-n-Pr
32	425.22	Scaffold_A	Type_F	R1_A	R2_Bn	R3_Ph	R4_NHBn
35	425.22	Scaffold_A	Type_F	R1_A	R2_Bn	R3_Ph	R4_NHCH2CH2OH
40	425.22	Scaffold_A	Type_F	R1_A	R2_Bn	R3_Ph	R4_Pce
42	425.22	Scaffold_A	Type_F	R1_A	R2_Bn	R3_Ph	R4_TMPH
43	425.22	Scaffold_A	Type_F	R1_A	R2_H	R3_H	R4_DMEDA
45	425.22	Scaffold_A	Type_F	R1_A	R2_H	R3_H	R4_HEP
47	425.22	Scaffold_A	Type_F	R1_A	R2_H	R3_H	R4_MPH
48	425.22	Scaffold_A	Type_F	R1_A	R2_H	R3_H	R4_N-cyp
49	425.22	Scaffold_A	Type_F	R1_A	R2_H	R3_H	R4_N-Prg
51	425.22	Scaffold_A	Type_F	R1_A	R2_H	R3_H	R4_NH-n-Pr
53	425.22	Scaffold_A	Type_F	R1_A	R2_H	R3_H	R4_NHBn
56	425.22	Scaffold_A	Type_F	R1_A	R2_H	R3_H	R4_NHCH2CH2OH
61	425.22	Scaffold_A	Type_F	R1_A	R2_H	R3_H	R4_Pce
63	425.22	Scaffold_A	Type_F	R1_A	R2_H	R3_H	R4_TMPH
64	425.22	Scaffold_A	Type_F	R1_A	R2_H	R3_Ph	R4_DMEDA
66	425.22	Scaffold_A	Type_F	R1_A	R2_H	R3_Ph	R4_HEP
68	425.22	Scaffold_A	Type_F	R1_A	R2_H	R3_Ph	R4_MPH
69	425.22	Scaffold_A	Type_F	R1_A	R2_H	R3_Ph	R4_N-cyp
70	425.22	Scaffold_A	Type_F	R1_A	R2_H	R3_Ph	R4_N-Prg
72	425.22	Scaffold_A	Type_F	R1_A	R2_H	R3_Ph	R4_NH-n-Pr
74	425.22	Scaffold_A	Type_F	R1_A	R2_H	R3_Ph	R4_NHBn
77	425.22	Scaffold_A	Type_F	R1_A	R2_H	R3_Ph	R4_NHCH2CH2OH
82	425.22	Scaffold_A	Type_F	R1_A	R2_H	R3_Ph	R4_Pce
84	425.22	Scaffold_A	Type_F	R1_A	R2_H	R3_Ph	R4_TMPH
253	425.22	Scaffold_A	Type_F	R1_C	R2_Bn	R3_H	R4_DMEDA
255	425.22	Scaffold_A	Type_F	R1_C	R2_Bn	R3_H	R4_HEP
257	425.22	Scaffold_A	Type_F	R1_C	R2_Bn	R3_H	R4_MPH
258	425.22	Scaffold_A	Type_F	R1_C	R2_Bn	R3_H	R4_N-cyp
259	425.22	Scaffold_A	Type_F	R1_C	R2_Bn	R3_H	R4_N-Prg
261	425.22	Scaffold_A	Type_F	R1_C	R2_Bn	R3_H	R4_NH-n-Pr
263	425.22	Scaffold_A	Type_F	R1_C	R2_Bn	R3_H	R4_NHBn
266	425.22	Scaffold_A	Type_F	R1_C	R2_Bn	R3_H	R4_NHCH2CH2OH
271	425.22	Scaffold_A	Type_F	R1_C	R2_Bn	R3_H	R4_Pce
273	425.22	Scaffold_A	Type_F	R1_C	R2_Bn	R3_H	R4_TMPH
274	425.22	Scaffold_A	Type_F	R1_C	R2_Bn	R3_Ph	R4_DMEDA
276	425.22	Scaffold_A	Type_F	R1_C	R2_Bn	R3_Ph	R4_HEP
278	425.22	Scaffold_A	Type_F	R1_C	R2_Bn	R3_Ph	R4_MPH
279	425.22	Scaffold_A	Type_F	R1_C	R2_Bn	R3_Ph	R4_N-cyp
280	425.22	Scaffold_A	Type_F	R1_C	R2_Bn	R3_Ph	R4_N-Prg
282	425.22	Scaffold_A	Type_F	R1_C	R2_Bn	R3_Ph	R4_NH-n-Pr
284	425.22	Scaffold_A	Type_F	R1_C	R2_Bn	R3_Ph	R4_NHBn
287	425.22	Scaffold_A	Type_F	R1_C	R2_Bn	R3_Ph	R4_NHCH2CH2OH
292	425.22	Scaffold_A	Type_F	R1_C	R2_Bn	R3_Ph	R4_Pce
294	425.22	Scaffold_A	Type_F	R1_C	R2_Bn	R3_Ph	R4_TMPH
295	425.22	Scaffold_A	Type_F	R1_C	R2_H	R3_H	R4_DMEDA
297	425.22	Scaffold_A	Type_F	R1_C	R2_H	R3_H	R4_HEP
299	425.22	Scaffold_A	Type_F	R1_C	R2_H	R3_H	R4_MPH
300	425.22	Scaffold_A	Type_F	R1_C	R2_H	R3_H	R4_N-cyp
301	425.22	Scaffold_A	Type_F	R1_C	R2_H	R3_H	R4_N-Prg
303	425.22	Scaffold_A	Type_F	R1_C	R2_H	R3_H	R4_NH-n-Pr
305	425.22	Scaffold_A	Type_F	R1_C	R2_H	R3_H	R4_NHBn
308	425.22	Scaffold_A	Type_F	R1_C	R2_H	R3_H	R4_NHCH2CH2OH
313	425.22	Scaffold_A	Type_F	R1_C	R2_H	R3_H	R4_Pce
315	425.22	Scaffold_A	Type_F	R1_C	R2_H	R3_H	R4_TMPH
316	425.22	Scaffold_A	Type_F	R1_C	R2_H	R3_Ph	R4_DMEDA
318	425.22	Scaffold_A	Type_F	R1_C	R2_H	R3_Ph	R4_HEP
320	425.22	Scaffold_A	Type_F	R1_C	R2_H	R3_Ph	R4_MPH
321	425.22	Scaffold_A	Type_F	R1_C	R2_H	R3_Ph	R4_N-cyp
322	425.22	Scaffold_A	Type_F	R1_C	R2_H	R3_Ph	R4_N-Prg
324	425.22	Scaffold_A	Type_F	R1_C	R2_H	R3_Ph	R4_NH-n-Pr
326	425.22	Scaffold_A	Type_F	R1_C	R2_H	R3_Ph	R4_NHBn
329	425.22	Scaffold_A	Type_F	R1_C	R2_H	R3_Ph	R4_NHCH2CH2OH
334	425.22	Scaffold_A	Type_F	R1_C	R2_H	R3_Ph	R4_Pce
336	425.22	Scaffold_A	Type_F	R1_C	R2_H	R3_Ph	R4_TMPH
337	425.22	Scaffold_A	Type_G	R1_A	R2_Bn	R3_H	R4_DMEDA
339	425.22	Scaffold_A	Type_G	R1_A	R2_Bn	R3_H	R4_HEP
341	425.22	Scaffold_A	Type_G	R1_A	R2_Bn	R3_H	R4_MPH
342	425.22	Scaffold_A	Type_G	R1_A	R2_Bn	R3_H	R4_N-cyp
343	425.22	Scaffold_A	Type_G	R1_A	R2_Bn	R3_H	R4_N-Prg
345	425.22	Scaffold_A	Type_G	R1_A	R2_Bn	R3_H	R4_NH-n-Pr
347	425.22	Scaffold_A	Type_G	R1_A	R2_Bn	R3_H	R4_NHBn
350	425.22	Scaffold_A	Type_G	R1_A	R2_Bn	R3_H	R4_NHCH2CH2OH
351	425.22	Scaffold_A	Type_G	R1_A	R2_Bn	R3_H	R4_NHCyh
355	425.22	Scaffold_A	Type_G	R1_A	R2_Bn	R3_H	R4_Pce
357	425.22	Scaffold_A	Type_G	R1_A	R2_Bn	R3_H	R4_TMPH
358	425.22	Scaffold_A	Type_G	R1_A	R2_Bn	R3_Ph	R4_DMEDA
360	425.22	Scaffold_A	Type_G	R1_A	R2_Bn	R3_Ph	R4_HEP
362	425.22	Scaffold_A	Type_G	R1_A	R2_Bn	R3_Ph	R4_MPH
363	425.22	Scaffold_A	Type_G	R1_A	R2_Bn	R3_Ph	R4_N-cyp
364	425.22	Scaffold_A	Type_G	R1_A	R2_Bn	R3_Ph	R4_N-Prg
366	425.22	Scaffold_A	Type_G	R1_A	R2_Bn	R3_Ph	R4_NH-n-Pr
368	425.22	Scaffold_A	Type_G	R1_A	R2_Bn	R3_Ph	R4_NHBn
371	425.22	Scaffold_A	Type_G	R1_A	R2_Bn	R3_Ph	R4_NHCH2CH2OH
372	425.22	Scaffold_A	Type_G	R1_A	R2_Bn	R3_Ph	R4_NHCyh
376	425.22	Scaffold_A	Type_G	R1_A	R2_Bn	R3_Ph	R4_Pce
378	425.22	Scaffold_A	Type_G	R1_A	R2_Bn	R3_Ph	R4_TMPH
379	425.22	Scaffold_A	Type_G	R1_A	R2_H	R3_H	R4_DMEDA
381	425.22	Scaffold_A	Type_G	R1_A	R2_H	R3_H	R4_HEP
383	425.22	Scaffold_A	Type_G	R1_A	R2_H	R3_H	R4_MPH
384	425.22	Scaffold_A	Type_G	R1_A	R2_H	R3_H	R4_N-cyp
385	425.22	Scaffold_A	Type_G	R1_A	R2_H	R3_H	R4_N-Prg
387	425.22	Scaffold_A	Type_G	R1_A	R2_H	R3_H	R4_NH-n-Pr
389	425.22	Scaffold_A	Type_G	R1_A	R2_H	R3_H	R4_NHBn
392	425.22	Scaffold_A	Type_G	R1_A	R2_H	R3_H	R4_NHCH2CH2OH
393	425.22	Scaffold_A	Type_G	R1_A	R2_H	R3_H	R4_NHCyh
397	425.22	Scaffold_A	Type_G	R1_A	R2_H	R3_H	R4_Pce
399	425.22	Scaffold_A	Type_G	R1_A	R2_H	R3_H	R4_TMPH
400	425.22	Scaffold_A	Type_G	R1_A	R2_H	R3_Ph	R4_DMEDA
402	425.22	Scaffold_A	Type_G	R1_A	R2_H	R3_Ph	R4_HEP
404	425.22	Scaffold_A	Type_G	R1_A	R2_H	R3_Ph	R4_MPH
405	425.22	Scaffold_A	Type_G	R1_A	R2_H	R3_Ph	R4_N-cyp
406	425.22	Scaffold_A	Type_G	R1_A	R2_H	R3_Ph	R4_N-Prg
408	425.22	Scaffold_A	Type_G	R1_A	R2_H	R3_Ph	R4_NH-n-Pr
410	425.22	Scaffold_A	Type_G	R1_A	R2_H	R3_Ph	R4_NHBn
413	425.22	Scaffold_A	Type_G	R1_A	R2_H	R3_Ph	R4_NHCH2CH2OH
414	425.22	Scaffold_A	Type_G	R1_A	R2_H	R3_Ph	R4_NHCyh
418	425.22	Scaffold_A	Type_G	R1_A	R2_H	R3_Ph	R4_Pce
420	425.22	Scaffold_A	Type_G	R1_A	R2_H	R3_Ph	R4_TMPH
589	425.22	Scaffold_A	Type_G	R1_C	R2_Bn	R3_H	R4_DMEDA
591	425.22	Scaffold_A	Type_G	R1_C	R2_Bn	R3_H	R4_HEP
593	425.22	Scaffold_A	Type_G	R1_C	R2_Bn	R3_H	R4_MPH
594	425.22	Scaffold_A	Type_G	R1_C	R2_Bn	R3_H	R4_N-cyp
595	425.22	Scaffold_A	Type_G	R1_C	R2_Bn	R3_H	R4_N-Prg
597	425.22	Scaffold_A	Type_G	R1_C	R2_Bn	R3_H	R4_NH-n-Pr
599	425.22	Scaffold_A	Type_G	R1_C	R2_Bn	R3_H	R4_NHBn
602	425.22	Scaffold_A	Type_G	R1_C	R2_Bn	R3_H	R4_NHCH2CH2OH
603	425.22	Scaffold_A	Type_G	R1_C	R2_Bn	R3_H	R4_NHCyh
607	425.22	Scaffold_A	Type_G	R1_C	R2_Bn	R3_H	R4_Pce
609	425.22	Scaffold_A	Type_G	R1_C	R2_Bn	R3_H	R4_TMPH
610	425.22	Scaffold_A	Type_G	R1_C	R2_Bn	R3_Ph	R4_DMEDA
612	425.22	Scaffold_A	Type_G	R1_C	R2_Bn	R3_Ph	R4_HEP
614	425.22	Scaffold_A	Type_G	R1_C	R2_Bn	R3_Ph	R4_MPH
615	425.22	Scaffold_A	Type_G	R1_C	R2_Bn	R3_Ph	R4_N-cyp
616	425.22	Scaffold_A	Type_G	R1_C	R2_Bn	R3_Ph	R4_N-Prg
618	425.22	Scaffold_A	Type_G	R1_C	R2_Bn	R3_Ph	R4_NH-n-Pr
620	425.22	Scaffold_A	Type_G	R1_C	R2_Bn	R3_Ph	R4_NHBn
623	425.22	Scaffold_A	Type_G	R1_C	R2_Bn	R3_Ph	R4_NHCH2CH2OH
624	425.22	Scaffold_A	Type_G	R1_C	R2_Bn	R3_Ph	R4_NHCyh
628	425.22	Scaffold_A	Type_G	R1_C	R2_Bn	R3_Ph	R4_Pce
630	425.22	Scaffold_A	Type_G	R1_C	R2_Bn	R3_Ph	R4_TMPH
631	425.22	Scaffold_A	Type_G	R1_C	R2_H	R3_H	R4_DMEDA
633	425.22	Scaffold_A	Type_G	R1_C	R2_H	R3_H	R4_HEP
635	425.22	Scaffold_A	Type_G	R1_C	R2_H	R3_H	R4_MPH
636	425.22	Scaffold_A	Type_G	R1_C	R2_H	R3_H	R4_N-cyp
637	425.22	Scaffold_A	Type_G	R1_C	R2_H	R3_H	R4_N-Prg
639	425.22	Scaffold_A	Type_G	R1_C	R2_H	R3_H	R4_NH-n-Pr
641	425.22	Scaffold_A	Type_G	R1_C	R2_H	R3_H	R4_NHBn
644	425.22	Scaffold_A	Type_G	R1_C	R2_H	R3_H	R4_NHCH2CH2OH
645	425.22	Scaffold_A	Type_G	R1_C	R2_H	R3_H	R4_NHCyh
649	425.22	Scaffold_A	Type_G	R1_C	R2_H	R3_H	R4_Pce
651	425.22	Scaffold_A	Type_G	R1_C	R2_H	R3_H	R4_TMPH
652	425.22	Scaffold_A	Type_G	R1_C	R2_H	R3_Ph	R4_DMEDA
654	425.22	Scaffold_A	Type_G	R1_C	R2_H	R3_Ph	R4_HEP
656	425.22	Scaffold_A	Type_G	R1_C	R2_H	R3_Ph	R4_MPH
657	425.22	Scaffold_A	Type_G	R1_C	R2_H	R3_Ph	R4_N-cyp
658	425.22	Scaffold_A	Type_G	R1_C	R2_H	R3_Ph	R4_N-Prg
660	425.22	Scaffold_A	Type_G	R1_C	R2_H	R3_Ph	R4_NH-n-Pr
662	425.22	Scaffold_A	Type_G	R1_C	R2_H	R3_Ph	R4_NHBn
665	425.22	Scaffold_A	Type_G	R1_C	R2_H	R3_Ph	R4_NHCH2CH2OH
666	425.22	Scaffold_A	Type_G	R1_C	R2_H	R3_Ph	R4_NHCyh
670	425.22	Scaffold_A	Type_G	R1_C	R2_H	R3_Ph	R4_Pce
672	425.22	Scaffold_A	Type_G	R1_C	R2_H	R3_Ph	R4_TMPH
673	425.22	Scaffold_A	Type_K	R1_A	R2_Bn	R3_H	R4_DMEDA
675	425.22	Scaffold_A	Type_K	R1_A	R2_Bn	R3_H	R4_HEP
677	425.22	Scaffold_A	Type_K	R1_A	R2_Bn	R3_H	R4_MPH
678	425.22	Scaffold_A	Type_K	R1_A	R2_Bn	R3_H	R4_N-cyp
679	425.22	Scaffold_A	Type_K	R1_A	R2_Bn	R3_H	R4_N-Prg
681	425.22	Scaffold_A	Type_K	R1_A	R2_Bn	R3_H	R4_NH-n-Pr
683	425.22	Scaffold_A	Type_K	R1_A	R2_Bn	R3_H	R4_NHBn
686	425.22	Scaffold_A	Type_K	R1_A	R2_Bn	R3_H	R4_NHCH2CH2OH
691	425.22	Scaffold_A	Type_K	R1_A	R2_Bn	R3_H	R4_Pce
693	425.22	Scaffold_A	Type_K	R1_A	R2_Bn	R3_H	R4_TMPH
694	425.22	Scaffold_A	Type_K	R1_A	R2_Bn	R3_Ph	R4_DMEDA
696	425.22	Scaffold_A	Type_K	R1_A	R2_Bn	R3_Ph	R4_HEP
698	425.22	Scaffold_A	Type_K	R1_A	R2_Bn	R3_Ph	R4_MPH
699	425.22	Scaffold_A	Type_K	R1_A	R2_Bn	R3_Ph	R4_N-cyp
700	425.22	Scaffold_A	Type_K	R1_A	R2_Bn	R3_Ph	R4_N-Prg
702	425.22	Scaffold_A	Type_K	R1_A	R2_Bn	R3_Ph	R4_NH-n-Pr
704	425.22	Scaffold_A	Type_K	R1_A	R2_Bn	R3_Ph	R4_NHBn
707	425.22	Scaffold_A	Type_K	R1_A	R2_Bn	R3_Ph	R4_NHCH2CH2OH
712	425.22	Scaffold_A	Type_K	R1_A	R2_Bn	R3_Ph	R4_Pce
714	425.22	Scaffold_A	Type_K	R1_A	R2_Bn	R3_Ph	R4_TMPH
715	425.22	Scaffold_A	Type_K	R1_A	R2_H	R3_H	R4_DMEDA
717	425.22	Scaffold_A	Type_K	R1_A	R2_H	R3_H	R4_HEP
719	425.22	Scaffold_A	Type_K	R1_A	R2_H	R3_H	R4_MPH
720	425.22	Scaffold_A	Type_K	R1_A	R2_H	R3_H	R4_N-cyp
721	425.22	Scaffold_A	Type_K	R1_A	R2_H	R3_H	R4_N-Prg
723	425.22	Scaffold_A	Type_K	R1_A	R2_H	R3_H	R4_NH-n-Pr
725	425.22	Scaffold_A	Type_K	R1_A	R2_H	R3_H	R4_NHBn
728	425.22	Scaffold_A	Type_K	R1_A	R2_H	R3_H	R4_NHCH2CH2OH
733	425.22	Scaffold_A	Type_K	R1_A	R2_H	R3_H	R4_Pce
735	425.22	Scaffold_A	Type_K	R1_A	R2_H	R3_H	R4_TMPH
736	425.22	Scaffold_A	Type_K	R1_A	R2_H	R3_Ph	R4_DMEDA
738	425.22	Scaffold_A	Type_K	R1_A	R2_H	R3_Ph	R4_HEP
740	425.22	Scaffold_A	Type_K	R1_A	R2_H	R3_Ph	R4_MPH
741	425.22	Scaffold_A	Type_K	R1_A	R2_H	R3_Ph	R4_N-cyp
742	425.22	Scaffold_A	Type_K	R1_A	R2_H	R3_Ph	R4_N-Prg
744	425.22	Scaffold_A	Type_K	R1_A	R2_H	R3_Ph	R4_NH-n-Pr
746	425.22	Scaffold_A	Type_K	R1_A	R2_H	R3_Ph	R4_NHBn
749	425.22	Scaffold_A	Type_K	R1_A	R2_H	R3_Ph	R4_NHCH2CH2OH
754	425.22	Scaffold_A	Type_K	R1_A	R2_H	R3_Ph	R4_Pce
756	425.22	Scaffold_A	Type_K	R1_A	R2_H	R3_Ph	R4_TMPH
925	425.22	Scaffold_A	Type_K	R1_C	R2_Bn	R3_H	R4_DMEDA
927	425.22	Scaffold_A	Type_K	R1_C	R2_Bn	R3_H	R4_HEP
929	425.22	Scaffold_A	Type_K	R1_C	R2_Bn	R3_H	R4_MPH
930	425.22	Scaffold_A	Type_K	R1_C	R2_Bn	R3_H	R4_N-cyp
931	425.22	Scaffold_A	Type_K	R1_C	R2_Bn	R3_H	R4_N-Prg
933	425.22	Scaffold_A	Type_K	R1_C	R2_Bn	R3_H	R4_NH-n-Pr
935	425.22	Scaffold_A	Type_K	R1_C	R2_Bn	R3_H	R4_NHBn
938	425.22	Scaffold_A	Type_K	R1_C	R2_Bn	R3_H	R4_NHCH2CH2OH
943	425.22	Scaffold_A	Type_K	R1_C	R2_Bn	R3_H	R4_Pce
945	425.22	Scaffold_A	Type_K	R1_C	R2_Bn	R3_H	R4_TMPH
946	425.22	Scaffold_A	Type_K	R1_C	R2_Bn	R3_Ph	R4_DMEDA
948	425.22	Scaffold_A	Type_K	R1_C	R2_Bn	R3_Ph	R4_HEP
950	425.22	Scaffold_A	Type_K	R1_C	R2_Bn	R3_Ph	R4_MPH
951	425.22	Scaffold_A	Type_K	R1_C	R2_Bn	R3_Ph	R4_N-cyp
952	425.22	Scaffold_A	Type_K	R1_C	R2_Bn	R3_Ph	R4_N-Prg
954	425.22	Scaffold_A	Type_K	R1_C	R2_Bn	R3_Ph	R4_NH-n-Pr
956	425.22	Scaffold_A	Type_K	R1_C	R2_Bn	R3_Ph	R4_NHBn
959	425.22	Scaffold_A	Type_K	R1_C	R2_Bn	R3_Ph	R4_NHCH2CH2OH
964	425.22	Scaffold_A	Type_K	R1_C	R2_Bn	R3_Ph	R4_Pce
966	425.22	Scaffold_A	Type_K	R1_C	R2_Bn	R3_Ph	R4_TMPH
967	425.22	Scaffold_A	Type_K	R1_C	R2_H	R3_H	R4_DMEDA
969	425.22	Scaffold_A	Type_K	R1_C	R2_H	R3_H	R4_HEP
971	425.22	Scaffold_A	Type_K	R1_C	R2_H	R3_H	R4_MPH
972	425.22	Scaffold_A	Type_K	R1_C	R2_H	R3_H	R4_N-cyp
973	425.22	Scaffold_A	Type_K	R1_C	R2_H	R3_H	R4_N-Prg
975	425.22	Scaffold_A	Type_K	R1_C	R2_H	R3_H	R4_NH-n-Pr
977	425.22	Scaffold_A	Type_K	R1_C	R2_H	R3_H	R4_NHBn
980	425.22	Scaffold_A	Type_K	R1_C	R2_H	R3_H	R4_NHCH2CH2OH
985	425.22	Scaffold_A	Type_K	R1_C	R2_H	R3_H	R4_Pce
987	425.22	Scaffold_A	Type_K	R1_C	R2_H	R3_H	R4_TMPH
988	425.22	Scaffold_A	Type_K	R1_C	R2_H	R3_Ph	R4_DMEDA
990	425.22	Scaffold_A	Type_K	R1_C	R2_H	R3_Ph	R4_HEP
992	425.22	Scaffold_A	Type_K	R1_C	R2_H	R3_Ph	R4_MPH
993	425.22	Scaffold_A	Type_K	R1_C	R2_H	R3_Ph	R4_N-cyp
994	425.22	Scaffold_A	Type_K	R1_C	R2_H	R3_Ph	R4_N-Prg
996	425.22	Scaffold_A	Type_K	R1_C	R2_H	R3_Ph	R4_NH-n-Pr
998	425.22	Scaffold_A	Type_K	R1_C	R2_H	R3_Ph	R4_NHBn
1001	425.22	Scaffold_A	Type_K	R1_C	R2_H	R3_Ph	R4_NHCH2CH2OH
1006	425.22	Scaffold_A	Type_K	R1_C	R2_H	R3_Ph	R4_Pce
1008	425.22	Scaffold_A	Type_K	R1_C	R2_H	R3_Ph	R4_TMPH
1440	425.25	Scaffold_B	Type_G	R1_Bn	R2_Bn	R3_H	R4_NHCH-CH3-Ph
1461	425.25	Scaffold_B	Type_G	R1_Bn	R2_Bn	R3_Ph	R4_NHCH-CH3-Ph
1482	425.25	Scaffold_B	Type_G	R1_Bn	R2_H	R3_H	R4_NHCH-CH3-Ph
1503	425.25	Scaffold_B	Type_G	R1_Bn	R2_H	R3_Ph	R4_NHCH-CH3-Ph
1026	425.33	Scaffold_B	Type_F	R1_A	R2_Bn	R3_H	R4_Npyd
1047	425.33	Scaffold_B	Type_F	R1_A	R2_Bn	R3_Ph	R4_Npyd
1068	425.33	Scaffold_B	Type_F	R1_A	R2_H	R3_H	R4_Npyd
1089	425.33	Scaffold_B	Type_F	R1_A	R2_H	R3_Ph	R4_Npyd
1278	425.33	Scaffold_B	Type_F	R1_C	R2_Bn	R3_H	R4_Npyd
1299	425.33	Scaffold_B	Type_F	R1_C	R2_Bn	R3_Ph	R4_Npyd
1320	425.33	Scaffold_B	Type_F	R1_C	R2_H	R3_H	R4_Npyd
1341	425.33	Scaffold_B	Type_F	R1_C	R2_H	R3_Ph	R4_Npyd
1362	425.33	Scaffold_B	Type_G	R1_A	R2_Bn	R3_H	R4_Npyd
1383	425.33	Scaffold_B	Type_G	R1_A	R2_Bn	R3_Ph	R4_Npyd
1404	425.33	Scaffold_B	Type_G	R1_A	R2_H	R3_H	R4_Npyd
1425	425.33	Scaffold_B	Type_G	R1_A	R2_H	R3_Ph	R4_Npyd
1614	425.33	Scaffold_B	Type_G	R1_C	R2_Bn	R3_H	R4_Npyd
1635	425.33	Scaffold_B	Type_G	R1_C	R2_Bn	R3_Ph	R4_Npyd
1656	425.33	Scaffold_B	Type_G	R1_C	R2_H	R3_H	R4_Npyd
1677	425.33	Scaffold_B	Type_G	R1_C	R2_H	R3_Ph	R4_Npyd
1698	425.33	Scaffold_B	Type_K	R1_A	R2_Bn	R3_H	R4_Npyd
1719	425.33	Scaffold_B	Type_K	R1_A	R2_Bn	R3_Ph	R4_Npyd
1740	425.33	Scaffold_B	Type_K	R1_A	R2_H	R3_H	R4_Npyd
1761	425.33	Scaffold_B	Type_K	R1_A	R2_H	R3_Ph	R4_Npyd
1950	425.33	Scaffold_B	Type_K	R1_C	R2_Bn	R3_H	R4_Npyd
1971	425.33	Scaffold_B	Type_K	R1_C	R2_Bn	R3_Ph	R4_Npyd
1992	425.33	Scaffold_B	Type_K	R1_C	R2_H	R3_H	R4_Npyd
2013	425.33	Scaffold_B	Type_K	R1_C	R2_H	R3_Ph	R4_Npyd
1177	425.36	Scaffold_B	Type_F	R1_Bzh	R2_Bn	R3_H	R4_DMEDA
1179	425.36	Scaffold_B	Type_F	R1_Bzh	R2_Bn	R3_H	R4_HEP
1180	425.36	Scaffold_B	Type_F	R1_Bzh	R2_Bn	R3_H	R4_HPA
1182	425.36	Scaffold_B	Type_F	R1_Bzh	R2_Bn	R3_H	R4_N-cyp
1183	425.36	Scaffold_B	Type_F	R1_Bzh	R2_Bn	R3_H	R4_N-Prg
1185	425.36	Scaffold_B	Type_F	R1_Bzh	R2_Bn	R3_H	R4_NH-n-Pr
1186	425.36	Scaffold_B	Type_F	R1_Bzh	R2_Bn	R3_H	R4_NH-nBu
1187	425.36	Scaffold_B	Type_F	R1_Bzh	R2_Bn	R3_H	R4_NHBn
1190	425.36	Scaffold_B	Type_F	R1_Bzh	R2_Bn	R3_H	R4_NHCH2CH2OH
1191	425.36	Scaffold_B	Type_F	R1_Bzh	R2_Bn	R3_H	R4_NHCyh
1195	425.36	Scaffold_B	Type_F	R1_Bzh	R2_Bn	R3_H	R4_Pce
1197	425.36	Scaffold_B	Type_F	R1_Bzh	R2_Bn	R3_H	R4_TMPH
1198	425.36	Scaffold_B	Type_F	R1_Bzh	R2_Bn	R3_Ph	R4_DMEDA
1200	425.36	Scaffold_B	Type_F	R1_Bzh	R2_Bn	R3_Ph	R4_HEP
1201	425.36	Scaffold_B	Type_F	R1_Bzh	R2_Bn	R3_Ph	R4_HPA
1203	425.36	Scaffold_B	Type_F	R1_Bzh	R2_Bn	R3_Ph	R4_N-cyp
1204	425.36	Scaffold_B	Type_F	R1_Bzh	R2_Bn	R3_Ph	R4_N-Prg
1206	425.36	Scaffold_B	Type_F	R1_Bzh	R2_Bn	R3_Ph	R4_NH-n-Pr
1207	425.36	Scaffold_B	Type_F	R1_Bzh	R2_Bn	R3_Ph	R4_NH-nBu
1208	425.36	Scaffold_B	Type_F	R1_Bzh	R2_Bn	R3_Ph	R4_NHBn
1211	425.36	Scaffold_B	Type_F	R1_Bzh	R2_Bn	R3_Ph	R4_NHCH2CH2OH
1212	425.36	Scaffold_B	Type_F	R1_Bzh	R2_Bn	R3_Ph	R4_NHCyh
1216	425.36	Scaffold_B	Type_F	R1_Bzh	R2_Bn	R3_Ph	R4_Pce
1218	425.36	Scaffold_B	Type_F	R1_Bzh	R2_Bn	R3_Ph	R4_TMPH
1219	425.36	Scaffold_B	Type_F	R1_Bzh	R2_H	R3_H	R4_DMEDA
1221	425.36	Scaffold_B	Type_F	R1_Bzh	R2_H	R3_H	R4_HEP
1222	425.36	Scaffold_B	Type_F	R1_Bzh	R2_H	R3_H	R4_HPA
1224	425.36	Scaffold_B	Type_F	R1_Bzh	R2_H	R3_H	R4_N-cyp
1225	425.36	Scaffold_B	Type_F	R1_Bzh	R2_H	R3_H	R4_N-Prg
1227	425.36	Scaffold_B	Type_F	R1_Bzh	R2_H	R3_H	R4_NH-n-Pr
1228	425.36	Scaffold_B	Type_F	R1_Bzh	R2_H	R3_H	R4_NH-nBu
1229	425.36	Scaffold_B	Type_F	R1_Bzh	R2_H	R3_H	R4_NHBn
1232	425.36	Scaffold_B	Type_F	R1_Bzh	R2_H	R3_H	R4_NHCH2CH2OH
1233	425.36	Scaffold_B	Type_F	R1_Bzh	R2_H	R3_H	R4_NHCyh
1237	425.36	Scaffold_B	Type_F	R1_Bzh	R2_H	R3_H	R4_Pce
1239	425.36	Scaffold_B	Type_F	R1_Bzh	R2_H	R3_H	R4_TMPH
1240	425.36	Scaffold_B	Type_F	R1_Bzh	R2_H	R3_Ph	R4_DMEDA
1242	425.36	Scaffold_B	Type_F	R1_Bzh	R2_H	R3_Ph	R4_HEP
1243	425.36	Scaffold_B	Type_F	R1_Bzh	R2_H	R3_Ph	R4_HPA
1245	425.36	Scaffold_B	Type_F	R1_Bzh	R2_H	R3_Ph	R4_N-cyp
1246	425.36	Scaffold_B	Type_F	R1_Bzh	R2_H	R3_Ph	R4_N-Prg
1248	425.36	Scaffold_B	Type_F	R1_Bzh	R2_H	R3_Ph	R4_NH-n-Pr
1249	425.36	Scaffold_B	Type_F	R1_Bzh	R2_H	R3_Ph	R4_NH-nBu
1250	425.36	Scaffold_B	Type_F	R1_Bzh	R2_H	R3_Ph	R4_NHBn
1253	425.36	Scaffold_B	Type_F	R1_Bzh	R2_H	R3_Ph	R4_NHCH2CH2OH
1254	425.36	Scaffold_B	Type_F	R1_Bzh	R2_H	R3_Ph	R4_NHCyh
1258	425.36	Scaffold_B	Type_F	R1_Bzh	R2_H	R3_Ph	R4_Pce
1260	425.36	Scaffold_B	Type_F	R1_Bzh	R2_H	R3_Ph	R4_TMPH
1513	425.36	Scaffold_B	Type_G	R1_Bzh	R2_Bn	R3_H	R4_DMEDA
1515	425.36	Scaffold_B	Type_G	R1_Bzh	R2_Bn	R3_H	R4_HEP
1516	425.36	Scaffold_B	Type_G	R1_Bzh	R2_Bn	R3_H	R4_HPA
1518	425.36	Scaffold_B	Type_G	R1_Bzh	R2_Bn	R3_H	R4_N-cyp
1519	425.36	Scaffold_B	Type_G	R1_Bzh	R2_Bn	R3_H	R4_N-Prg
1521	425.36	Scaffold_B	Type_G	R1_Bzh	R2_Bn	R3_H	R4_NH-n-Pr
1523	425.36	Scaffold_B	Type_G	R1_Bzh	R2_Bn	R3_H	R4_NHBn
1526	425.36	Scaffold_B	Type_G	R1_Bzh	R2_Bn	R3_H	R4_NHCH2CH2OH
1527	425.36	Scaffold_B	Type_G	R1_Bzh	R2_Bn	R3_H	R4_NHCyh
1531	425.36	Scaffold_B	Type_G	R1_Bzh	R2_Bn	R3_H	R4_Pce
1533	425.36	Scaffold_B	Type_G	R1_Bzh	R2_Bn	R3_H	R4_TMPH
1534	425.36	Scaffold_B	Type_G	R1_Bzh	R2_Bn	R3_Ph	R4_DMEDA
1536	425.36	Scaffold_B	Type_G	R1_Bzh	R2_Bn	R3_Ph	R4_HEP
1537	425.36	Scaffold_B	Type_G	R1_Bzh	R2_Bn	R3_Ph	R4_HPA
1539	425.36	Scaffold_B	Type_G	R1_Bzh	R2_Bn	R3_Ph	R4_N-cyp
1540	425.36	Scaffold_B	Type_G	R1_Bzh	R2_Bn	R3_Ph	R4_N-Prg
1542	425.36	Scaffold_B	Type_G	R1_Bzh	R2_Bn	R3_Ph	R4_NH-n-Pr
1544	425.36	Scaffold_B	Type_G	R1_Bzh	R2_Bn	R3_Ph	R4_NHBn
1547	425.36	Scaffold_B	Type_G	R1_Bzh	R2_Bn	R3_Ph	R4_NHCH2CH2OH
1548	425.36	Scaffold_B	Type_G	R1_Bzh	R2_Bn	R3_Ph	R4_NHCyh
1552	425.36	Scaffold_B	Type_G	R1_Bzh	R2_Bn	R3_Ph	R4_Pce
1554	425.36	Scaffold_B	Type_G	R1_Bzh	R2_Bn	R3_Ph	R4_TMPH
1555	425.36	Scaffold_B	Type_G	R1_Bzh	R2_H	R3_H	R4_DMEDA
1557	425.36	Scaffold_B	Type_G	R1_Bzh	R2_H	R3_H	R4_HEP
1558	425.36	Scaffold_B	Type_G	R1_Bzh	R2_H	R3_H	R4_HPA
1560	425.36	Scaffold_B	Type_G	R1_Bzh	R2_H	R3_H	R4_N-cyp
1561	425.36	Scaffold_B	Type_G	R1_Bzh	R2_H	R3_H	R4_N-Prg
1563	425.36	Scaffold_B	Type_G	R1_Bzh	R2_H	R3_H	R4_NH-n-Pr
1565	425.36	Scaffold_B	Type_G	R1_Bzh	R2_H	R3_H	R4_NHBn
1568	425.36	Scaffold_B	Type_G	R1_Bzh	R2_H	R3_H	R4_NHCH2CH2OH
1569	425.36	Scaffold_B	Type_G	R1_Bzh	R2_H	R3_H	R4_NHCyh
1573	425.36	Scaffold_B	Type_G	R1_Bzh	R2_H	R3_H	R4_Pce
1575	425.36	Scaffold_B	Type_G	R1_Bzh	R2_H	R3_H	R4_TMPH
1576	425.36	Scaffold_B	Type_G	R1_Bzh	R2_H	R3_Ph	R4_DMEDA
1578	425.36	Scaffold_B	Type_G	R1_Bzh	R2_H	R3_Ph	R4_HEP
1579	425.36	Scaffold_B	Type_G	R1_Bzh	R2_H	R3_Ph	R4_HPA
1581	425.36	Scaffold_B	Type_G	R1_Bzh	R2_H	R3_Ph	R4_N-cyp
1582	425.36	Scaffold_B	Type_G	R1_Bzh	R2_H	R3_Ph	R4_N-Prg
1584	425.36	Scaffold_B	Type_G	R1_Bzh	R2_H	R3_Ph	R4_NH-n-Pr
1586	425.36	Scaffold_B	Type_G	R1_Bzh	R2_H	R3_Ph	R4_NHBn
1589	425.36	Scaffold_B	Type_G	R1_Bzh	R2_H	R3_Ph	R4_NHCH2CH2OH
1590	425.36	Scaffold_B	Type_G	R1_Bzh	R2_H	R3_Ph	R4_NHCyh
1594	425.36	Scaffold_B	Type_G	R1_Bzh	R2_H	R3_Ph	R4_Pce
1596	425.36	Scaffold_B	Type_G	R1_Bzh	R2_H	R3_Ph	R4_TMPH
1849	425.36	Scaffold_B	Type_K	R1_Bzh	R2_Bn	R3_H	R4_DMEDA
1851	425.36	Scaffold_B	Type_K	R1_Bzh	R2_Bn	R3_H	R4_HEP
1852	425.36	Scaffold_B	Type_K	R1_Bzh	R2_Bn	R3_H	R4_HPA
1854	425.36	Scaffold_B	Type_K	R1_Bzh	R2_Bn	R3_H	R4_N-cyp
1855	425.36	Scaffold_B	Type_K	R1_Bzh	R2_Bn	R3_H	R4_N-Prg
1857	425.36	Scaffold_B	Type_K	R1_Bzh	R2_Bn	R3_H	R4_NH-n-Pr
1859	425.36	Scaffold_B	Type_K	R1_Bzh	R2_Bn	R3_H	R4_NHBn
1862	425.36	Scaffold_B	Type_K	R1_Bzh	R2_Bn	R3_H	R4_NHCH2CH2OH
1863	425.36	Scaffold_B	Type_K	R1_Bzh	R2_Bn	R3_H	R4_NHCyh
1867	425.36	Scaffold_B	Type_K	R1_Bzh	R2_Bn	R3_H	R4_Pce
1869	425.36	Scaffold_B	Type_K	R1_Bzh	R2_Bn	R3_H	R4_TMPH
1870	425.36	Scaffold_B	Type_K	R1_Bzh	R2_Bn	R3_Ph	R4_DMEDA
1872	425.36	Scaffold_B	Type_K	R1_Bzh	R2_Bn	R3_Ph	R4_HEP
1873	425.36	Scaffold_B	Type_K	R1_Bzh	R2_Bn	R3_Ph	R4_HPA
1875	425.36	Scaffold_B	Type_K	R1_Bzh	R2_Bn	R3_Ph	R4_N-cyp
1876	425.36	Scaffold_B	Type_K	R1_Bzh	R2_Bn	R3_Ph	R4_N-Prg
1878	425.36	Scaffold_B	Type_K	R1_Bzh	R2_Bn	R3_Ph	R4_NH-n-Pr
1880	425.36	Scaffold_B	Type_K	R1_Bzh	R2_Bn	R3_Ph	R4_NHBn
1883	425.36	Scaffold_B	Type_K	R1_Bzh	R2_Bn	R3_Ph	R4_NHCH2CH2OH
1884	425.36	Scaffold_B	Type_K	R1_Bzh	R2_Bn	R3_Ph	R4_NHCyh
1888	425.36	Scaffold_B	Type_K	R1_Bzh	R2_Bn	R3_Ph	R4_Pce
1890	425.36	Scaffold_B	Type_K	R1_Bzh	R2_Bn	R3_Ph	R4_TMPH
1891	425.36	Scaffold_B	Type_K	R1_Bzh	R2_H	R3_H	R4_DMEDA
1893	425.36	Scaffold_B	Type_K	R1_Bzh	R2_H	R3_H	R4_HEP
1894	425.36	Scaffold_B	Type_K	R1_Bzh	R2_H	R3_H	R4_HPA
1896	425.36	Scaffold_B	Type_K	R1_Bzh	R2_H	R3_H	R4_N-cyp
1897	425.36	Scaffold_B	Type_K	R1_Bzh	R2_H	R3_H	R4_N-Prg
1899	425.36	Scaffold_B	Type_K	R1_Bzh	R2_H	R3_H	R4_NH-n-Pr
1901	425.36	Scaffold_B	Type_K	R1_Bzh	R2_H	R3_H	R4_NHBn
1904	425.36	Scaffold_B	Type_K	R1_Bzh	R2_H	R3_H	R4_NHCH2CH2OH
1905	425.36	Scaffold_B	Type_K	R1_Bzh	R2_H	R3_H	R4_NHCyh
1909	425.36	Scaffold_B	Type_K	R1_Bzh	R2_H	R3_H	R4_Pce
1911	425.36	Scaffold_B	Type_K	R1_Bzh	R2_H	R3_H	R4_TMPH
1912	425.36	Scaffold_B	Type_K	R1_Bzh	R2_H	R3_Ph	R4_DMEDA
1914	425.36	Scaffold_B	Type_K	R1_Bzh	R2_H	R3_Ph	R4_HEP
1915	425.36	Scaffold_B	Type_K	R1_Bzh	R2_H	R3_Ph	R4_HPA
1917	425.36	Scaffold_B	Type_K	R1_Bzh	R2_H	R3_Ph	R4_N-cyp
1918	425.36	Scaffold_B	Type_K	R1_Bzh	R2_H	R3_Ph	R4_N-Prg
1920	425.36	Scaffold_B	Type_K	R1_Bzh	R2_H	R3_Ph	R4_NH-n-Pr
1922	425.36	Scaffold_B	Type_K	R1_Bzh	R2_H	R3_Ph	R4_NHBn
1925	425.36	Scaffold_B	Type_K	R1_Bzh	R2_H	R3_Ph	R4_NHCH2CH2OH
1926	425.36	Scaffold_B	Type_K	R1_Bzh	R2_H	R3_Ph	R4_NHCyh
1930	425.36	Scaffold_B	Type_K	R1_Bzh	R2_H	R3_Ph	R4_Pce
1932	425.36	Scaffold_B	Type_K	R1_Bzh	R2_H	R3_Ph	R4_TMPH
2185	425.36	Scaffold_C	Type_F	R1_Bzh	R2_Bn	R3_H	R4_DMEDA
2187	425.36	Scaffold_C	Type_F	R1_Bzh	R2_Bn	R3_H	R4_HEP
2188	425.36	Scaffold_C	Type_F	R1_Bzh	R2_Bn	R3_H	R4_HPA
2190	425.36	Scaffold_C	Type_F	R1_Bzh	R2_Bn	R3_H	R4_N-cyp
2193	425.36	Scaffold_C	Type_F	R1_Bzh	R2_Bn	R3_H	R4_NH-n-Pr
2194	425.36	Scaffold_C	Type_F	R1_Bzh	R2_Bn	R3_H	R4_NH-nBu
2195	425.36	Scaffold_C	Type_F	R1_Bzh	R2_Bn	R3_H	R4_NHBn
2198	425.36	Scaffold_C	Type_F	R1_Bzh	R2_Bn	R3_H	R4_NHCH2CH2OH
2201	425.36	Scaffold_C	Type_F	R1_Bzh	R2_Bn	R3_H	R4_NhiAm
2203	425.36	Scaffold_C	Type_F	R1_Bzh	R2_Bn	R3_H	R4_Pce
2204	425.36	Scaffold_C	Type_F	R1_Bzh	R2_Bn	R3_H	R4_Pip
2205	425.36	Scaffold_C	Type_F	R1_Bzh	R2_Bn	R3_H	R4_TMPH
2206	425.36	Scaffold_C	Type_F	R1_Bzh	R2_Bn	R3_Ph	R4_DMEDA
2208	425.36	Scaffold_C	Type_F	R1_Bzh	R2_Bn	R3_Ph	R4_HEP
2209	425.36	Scaffold_C	Type_F	R1_Bzh	R2_Bn	R3_Ph	R4_HPA
2211	425.36	Scaffold_C	Type_F	R1_Bzh	R2_Bn	R3_Ph	R4_N-cyp
2214	425.36	Scaffold_C	Type_F	R1_Bzh	R2_Bn	R3_Ph	R4_NH-n-Pr
2215	425.36	Scaffold_C	Type_F	R1_Bzh	R2_Bn	R3_Ph	R4_NH-nBu
2216	425.36	Scaffold_C	Type_F	R1_Bzh	R2_Bn	R3_Ph	R4_NHBn
2219	425.36	Scaffold_C	Type_F	R1_Bzh	R2_Bn	R3_Ph	R4_NHCH2CH2OH
2222	425.36	Scaffold_C	Type_F	R1_Bzh	R2_Bn	R3_Ph	R4_NhiAm
2224	425.36	Scaffold_C	Type_F	R1_Bzh	R2_Bn	R3_Ph	R4_Pce
2225	425.36	Scaffold_C	Type_F	R1_Bzh	R2_Bn	R3_Ph	R4_Pip
2226	425.36	Scaffold_C	Type_F	R1_Bzh	R2_Bn	R3_Ph	R4_TMPH
2227	425.36	Scaffold_C	Type_F	R1_Bzh	R2_H	R3_H	R4_DMEDA
2229	425.36	Scaffold_C	Type_F	R1_Bzh	R2_H	R3_H	R4_HEP
2230	425.36	Scaffold_C	Type_F	R1_Bzh	R2_H	R3_H	R4_HPA
2232	425.36	Scaffold_C	Type_F	R1_Bzh	R2_H	R3_H	R4_N-cyp
2235	425.36	Scaffold_C	Type_F	R1_Bzh	R2_H	R3_H	R4_NH-n-Pr
2236	425.36	Scaffold_C	Type_F	R1_Bzh	R2_H	R3_H	R4_NH-nBu
2237	425.36	Scaffold_C	Type_F	R1_Bzh	R2_H	R3_H	R4_NHBn
2240	425.36	Scaffold_C	Type_F	R1_Bzh	R2_H	R3_H	R4_NHCH2CH2OH
2243	425.36	Scaffold_C	Type_F	R1_Bzh	R2_H	R3_H	R4_NhiAm
2245	425.36	Scaffold_C	Type_F	R1_Bzh	R2_H	R3_H	R4_Pce
2246	425.36	Scaffold_C	Type_F	R1_Bzh	R2_H	R3_H	R4_Pip
2247	425.36	Scaffold_C	Type_F	R1_Bzh	R2_H	R3_H	R4_TMPH
2248	425.36	Scaffold_C	Type_F	R1_Bzh	R2_H	R3_Ph	R4_DMEDA
2250	425.36	Scaffold_C	Type_F	R1_Bzh	R2_H	R3_Ph	R4_HEP
2251	425.36	Scaffold_C	Type_F	R1_Bzh	R2_H	R3_Ph	R4_HPA
2253	425.36	Scaffold_C	Type_F	R1_Bzh	R2_H	R3_Ph	R4_N-cyp
2256	425.36	Scaffold_C	Type_F	R1_Bzh	R2_H	R3_Ph	R4_NH-n-Pr
2257	425.36	Scaffold_C	Type_F	R1_Bzh	R2_H	R3_Ph	R4_NH-nBu
2258	425.36	Scaffold_C	Type_F	R1_Bzh	R2_H	R3_Ph	R4_NHBn
2261	425.36	Scaffold_C	Type_F	R1_Bzh	R2_H	R3_Ph	R4_NHCH2CH2OH
2264	425.36	Scaffold_C	Type_F	R1_Bzh	R2_H	R3_Ph	R4_NhiAm
2266	425.36	Scaffold_C	Type_F	R1_Bzh	R2_H	R3_Ph	R4_Pce
2267	425.36	Scaffold_C	Type_F	R1_Bzh	R2_H	R3_Ph	R4_Pip
2268	425.36	Scaffold_C	Type_F	R1_Bzh	R2_H	R3_Ph	R4_TMPH
2530	425.36	Scaffold_C	Type_G	R1_Bzh	R2_Bn	R3_H	R4_NH-nBu
2551	425.36	Scaffold_C	Type_G	R1_Bzh	R2_Bn	R3_Ph	R4_NH-nBu
2572	425.36	Scaffold_C	Type_G	R1_Bzh	R2_H	R3_H	R4_NH-nBu
2593	425.36	Scaffold_C	Type_G	R1_Bzh	R2_H	R3_Ph	R4_NH-nBu
2857	425.36	Scaffold_C	Type_K	R1_Bzh	R2_Bn	R3_H	R4_DMEDA
2859	425.36	Scaffold_C	Type_K	R1_Bzh	R2_Bn	R3_H	R4_HEP
2860	425.36	Scaffold_C	Type_K	R1_Bzh	R2_Bn	R3_H	R4_HPA
2862	425.36	Scaffold_C	Type_K	R1_Bzh	R2_Bn	R3_H	R4_N-cyp
2865	425.36	Scaffold_C	Type_K	R1_Bzh	R2_Bn	R3_H	R4_NH-n-Pr
2867	425.36	Scaffold_C	Type_K	R1_Bzh	R2_Bn	R3_H	R4_NHBn
2873	425.36	Scaffold_C	Type_K	R1_Bzh	R2_Bn	R3_H	R4_NhiAm
2875	425.36	Scaffold_C	Type_K	R1_Bzh	R2_Bn	R3_H	R4_Pce
2876	425.36	Scaffold_C	Type_K	R1_Bzh	R2_Bn	R3_H	R4_Pip
2877	425.36	Scaffold_C	Type_K	R1_Bzh	R2_Bn	R3_H	R4_TMPH
2878	425.36	Scaffold_C	Type_K	R1_Bzh	R2_Bn	R3_Ph	R4_DMEDA
2880	425.36	Scaffold_C	Type_K	R1_Bzh	R2_Bn	R3_Ph	R4_HEP
2881	425.36	Scaffold_C	Type_K	R1_Bzh	R2_Bn	R3_Ph	R4_HPA
2883	425.36	Scaffold_C	Type_K	R1_Bzh	R2_Bn	R3_Ph	R4_N-cyp
2886	425.36	Scaffold_C	Type_K	R1_Bzh	R2_Bn	R3_Ph	R4_NH-n-Pr
2888	425.36	Scaffold_C	Type_K	R1_Bzh	R2_Bn	R3_Ph	R4_NHBn
2894	425.36	Scaffold_C	Type_K	R1_Bzh	R2_Bn	R3_Ph	R4_NhiAm
2896	425.36	Scaffold_C	Type_K	R1_Bzh	R2_Bn	R3_Ph	R4_Pce
2897	425.36	Scaffold_C	Type_K	R1_Bzh	R2_Bn	R3_Ph	R4_Pip
2898	425.36	Scaffold_C	Type_K	R1_Bzh	R2_Bn	R3_Ph	R4_TMPH
2899	425.36	Scaffold_C	Type_K	R1_Bzh	R2_H	R3_H	R4_DMEDA
2901	425.36	Scaffold_C	Type_K	R1_Bzh	R2_H	R3_H	R4_HEP
2902	425.36	Scaffold_C	Type_K	R1_Bzh	R2_H	R3_H	R4_HPA
2904	425.36	Scaffold_C	Type_K	R1_Bzh	R2_H	R3_H	R4_N-cyp
2907	425.36	Scaffold_C	Type_K	R1_Bzh	R2_H	R3_H	R4_NH-n-Pr
2909	425.36	Scaffold_C	Type_K	R1_Bzh	R2_H	R3_H	R4_NHBn
2915	425.36	Scaffold_C	Type_K	R1_Bzh	R2_H	R3_H	R4_NhiAm
2917	425.36	Scaffold_C	Type_K	R1_Bzh	R2_H	R3_H	R4_Pce
2918	425.36	Scaffold_C	Type_K	R1_Bzh	R2_H	R3_H	R4_Pip
2919	425.36	Scaffold_C	Type_K	R1_Bzh	R2_H	R3_H	R4_TMPH
2920	425.36	Scaffold_C	Type_K	R1_Bzh	R2_H	R3_Ph	R4_DMEDA
2922	425.36	Scaffold_C	Type_K	R1_Bzh	R2_H	R3_Ph	R4_HEP
2923	425.36	Scaffold_C	Type_K	R1_Bzh	R2_H	R3_Ph	R4_HPA
2925	425.36	Scaffold_C	Type_K	R1_Bzh	R2_H	R3_Ph	R4_N-cyp
2928	425.36	Scaffold_C	Type_K	R1_Bzh	R2_H	R3_Ph	R4_NH-n-Pr
2930	425.36	Scaffold_C	Type_K	R1_Bzh	R2_H	R3_Ph	R4_NHBn
2936	425.36	Scaffold_C	Type_K	R1_Bzh	R2_H	R3_Ph	R4_NhiAm
2938	425.36	Scaffold_C	Type_K	R1_Bzh	R2_H	R3_Ph	R4_Pce
2939	425.36	Scaffold_C	Type_K	R1_Bzh	R2_H	R3_Ph	R4_Pip
2940	425.36	Scaffold_C	Type_K	R1_Bzh	R2_H	R3_Ph	R4_TMPH
1108	425.45	Scaffold_B	Type_F	R1_Bn	R2_Bn	R3_H	R4_NHHex
1129	425.45	Scaffold_B	Type_F	R1_Bn	R2_Bn	R3_Ph	R4_NHHex
1150	425.45	Scaffold_B	Type_F	R1_Bn	R2_H	R3_H	R4_NHHex
1171	425.45	Scaffold_B	Type_F	R1_Bn	R2_H	R3_Ph	R4_NHHex
1780	425.45	Scaffold_B	Type_K	R1_Bn	R2_Bn	R3_H	R4_NHHex
1801	425.45	Scaffold_B	Type_K	R1_Bn	R2_Bn	R3_Ph	R4_NHHex
1822	425.45	Scaffold_B	Type_K	R1_Bn	R2_H	R3_H	R4_NHHex
1843	425.45	Scaffold_B	Type_K	R1_Bn	R2_H	R3_Ph	R4_NHHex
1346	425.49	Scaffold_B	Type_G	R1_A	R2_Bn	R3_H	R4_Eip
1367	425.49	Scaffold_B	Type_G	R1_A	R2_Bn	R3_Ph	R4_Eip
1388	425.49	Scaffold_B	Type_G	R1_A	R2_H	R3_H	R4_Eip
1409	425.49	Scaffold_B	Type_G	R1_A	R2_H	R3_Ph	R4_Eip
1598	425.49	Scaffold_B	Type_G	R1_C	R2_Bn	R3_H	R4_Eip
1619	425.49	Scaffold_B	Type_G	R1_C	R2_Bn	R3_Ph	R4_Eip
1640	425.49	Scaffold_B	Type_G	R1_C	R2_H	R3_H	R4_Eip
1661	425.49	Scaffold_B	Type_G	R1_C	R2_H	R3_Ph	R4_Eip
2354	425.49	Scaffold_C	Type_G	R1_A	R2_Bn	R3_H	R4_Eip
2375	425.49	Scaffold_C	Type_G	R1_A	R2_Bn	R3_Ph	R4_Eip
2396	425.49	Scaffold_C	Type_G	R1_A	R2_H	R3_H	R4_Eip
2417	425.49	Scaffold_C	Type_G	R1_A	R2_H	R3_Ph	R4_Eip
2438	425.49	Scaffold_C	Type_G	R1_Bn	R2_Bn	R3_H	R4_Eip
2459	425.49	Scaffold_C	Type_G	R1_Bn	R2_Bn	R3_Ph	R4_Eip
2480	425.49	Scaffold_C	Type_G	R1_Bn	R2_H	R3_H	R4_Eip
2501	425.49	Scaffold_C	Type_G	R1_Bn	R2_H	R3_Ph	R4_Eip
2606	425.49	Scaffold_C	Type_G	R1_C	R2_Bn	R3_H	R4_Eip
2627	425.49	Scaffold_C	Type_G	R1_C	R2_Bn	R3_Ph	R4_Eip
2648	425.49	Scaffold_C	Type_G	R1_C	R2_H	R3_H	R4_Eip
2669	425.49	Scaffold_C	Type_G	R1_C	R2_H	R3_Ph	R4_Eip
432	425.56	Scaffold_A	Type_G	R1_Bn	R2_Bn	R3_H	R4_NHCH-CH3-Ph
474	425.56	Scaffold_A	Type_G	R1_Bn	R2_H	R3_H	R4_NHCH-CH3-Ph
495	425.56	Scaffold_A	Type_G	R1_Bn	R2_H	R3_Ph	R4_NHCH-CH3-Ph
453	425.56	Scaffold_A	Type_G	R1_Bn	R2_Bn	R3_Ph	R4_NHCH-CH3-Ph
1009	425.64	Scaffold_B	Type_F	R1_A	R2_Bn	R3_H	R4_DMEDA
1011	425.64	Scaffold_B	Type_F	R1_A	R2_Bn	R3_H	R4_HEP
1012	425.64	Scaffold_B	Type_F	R1_A	R2_Bn	R3_H	R4_HPA
1013	425.64	Scaffold_B	Type_F	R1_A	R2_Bn	R3_H	R4_MPH
1014	425.64	Scaffold_B	Type_F	R1_A	R2_Bn	R3_H	R4_N-cyp
1015	425.64	Scaffold_B	Type_F	R1_A	R2_Bn	R3_H	R4_N-Prg
1017	425.64	Scaffold_B	Type_F	R1_A	R2_Bn	R3_H	R4_NH-n-Pr
1019	425.64	Scaffold_B	Type_F	R1_A	R2_Bn	R3_H	R4_NHBn
1022	425.64	Scaffold_B	Type_F	R1_A	R2_Bn	R3_H	R4_NHCH2CH2OH
1023	425.64	Scaffold_B	Type_F	R1_A	R2_Bn	R3_H	R4_NHCyh
1027	425.64	Scaffold_B	Type_F	R1_A	R2_Bn	R3_H	R4_Pce
1029	425.64	Scaffold_B	Type_F	R1_A	R2_Bn	R3_H	R4_TMPH
1030	425.64	Scaffold_B	Type_F	R1_A	R2_Bn	R3_Ph	R4_DMEDA
1032	425.64	Scaffold_B	Type_F	R1_A	R2_Bn	R3_Ph	R4_HEP
1033	425.64	Scaffold_B	Type_F	R1_A	R2_Bn	R3_Ph	R4_HPA
1034	425.64	Scaffold_B	Type_F	R1_A	R2_Bn	R3_Ph	R4_MPH
1035	425.64	Scaffold_B	Type_F	R1_A	R2_Bn	R3_Ph	R4_N-cyp
1036	425.64	Scaffold_B	Type_F	R1_A	R2_Bn	R3_Ph	R4_N-Prg
1038	425.64	Scaffold_B	Type_F	R1_A	R2_Bn	R3_Ph	R4_NH-n-Pr
1040	425.64	Scaffold_B	Type_F	R1_A	R2_Bn	R3_Ph	R4_NHBn
1043	425.64	Scaffold_B	Type_F	R1_A	R2_Bn	R3_Ph	R4_NHCH2CH2OH
1044	425.64	Scaffold_B	Type_F	R1_A	R2_Bn	R3_Ph	R4_NHCyh
1048	425.64	Scaffold_B	Type_F	R1_A	R2_Bn	R3_Ph	R4_Pce
1050	425.64	Scaffold_B	Type_F	R1_A	R2_Bn	R3_Ph	R4_TMPH
1051	425.64	Scaffold_B	Type_F	R1_A	R2_H	R3_H	R4_DMEDA
1053	425.64	Scaffold_B	Type_F	R1_A	R2_H	R3_H	R4_HEP
1054	425.64	Scaffold_B	Type_F	R1_A	R2_H	R3_H	R4_HPA
1055	425.64	Scaffold_B	Type_F	R1_A	R2_H	R3_H	R4_MPH
1056	425.64	Scaffold_B	Type_F	R1_A	R2_H	R3_H	R4_N-cyp
1057	425.64	Scaffold_B	Type_F	R1_A	R2_H	R3_H	R4_N-Prg
1059	425.64	Scaffold_B	Type_F	R1_A	R2_H	R3_H	R4_NH-n-Pr
1061	425.64	Scaffold_B	Type_F	R1_A	R2_H	R3_H	R4_NHBn
1064	425.64	Scaffold_B	Type_F	R1_A	R2_H	R3_H	R4_NHCH2CH2OH
1065	425.64	Scaffold_B	Type_F	R1_A	R2_H	R3_H	R4_NHCyh
1069	425.64	Scaffold_B	Type_F	R1_A	R2_H	R3_H	R4_Pce
1071	425.64	Scaffold_B	Type_F	R1_A	R2_H	R3_H	R4_TMPH
1072	425.64	Scaffold_B	Type_F	R1_A	R2_H	R3_Ph	R4_DMEDA
1074	425.64	Scaffold_B	Type_F	R1_A	R2_H	R3_Ph	R4_HEP
1075	425.64	Scaffold_B	Type_F	R1_A	R2_H	R3_Ph	R4_HPA
1076	425.64	Scaffold_B	Type_F	R1_A	R2_H	R3_Ph	R4_MPH
1077	425.64	Scaffold_B	Type_F	R1_A	R2_H	R3_Ph	R4_N-cyp
1078	425.64	Scaffold_B	Type_F	R1_A	R2_H	R3_Ph	R4_N-Prg
1080	425.64	Scaffold_B	Type_F	R1_A	R2_H	R3_Ph	R4_NH-n-Pr
1082	425.64	Scaffold_B	Type_F	R1_A	R2_H	R3_Ph	R4_NHBn
1085	425.64	Scaffold_B	Type_F	R1_A	R2_H	R3_Ph	R4_NHCH2CH2OH
1086	425.64	Scaffold_B	Type_F	R1_A	R2_H	R3_Ph	R4_NHCyh
1090	425.64	Scaffold_B	Type_F	R1_A	R2_H	R3_Ph	R4_Pce
1092	425.64	Scaffold_B	Type_F	R1_A	R2_H	R3_Ph	R4_TMPH
1261	425.64	Scaffold_B	Type_F	R1_C	R2_Bn	R3_H	R4_DMEDA
1263	425.64	Scaffold_B	Type_F	R1_C	R2_Bn	R3_H	R4_HEP
1264	425.64	Scaffold_B	Type_F	R1_C	R2_Bn	R3_H	R4_HPA
1265	425.64	Scaffold_B	Type_F	R1_C	R2_Bn	R3_H	R4_MPH
1266	425.64	Scaffold_B	Type_F	R1_C	R2_Bn	R3_H	R4_N-cyp
1267	425.64	Scaffold_B	Type_F	R1_C	R2_Bn	R3_H	R4_N-Prg
1269	425.64	Scaffold_B	Type_F	R1_C	R2_Bn	R3_H	R4_NH-n-Pr
1271	425.64	Scaffold_B	Type_F	R1_C	R2_Bn	R3_H	R4_NHBn
1274	425.64	Scaffold_B	Type_F	R1_C	R2_Bn	R3_H	R4_NHCH2CH2OH
1275	425.64	Scaffold_B	Type_F	R1_C	R2_Bn	R3_H	R4_NHCyh
1279	425.64	Scaffold_B	Type_F	R1_C	R2_Bn	R3_H	R4_Pce
1281	425.64	Scaffold_B	Type_F	R1_C	R2_Bn	R3_H	R4_TMPH
1282	425.64	Scaffold_B	Type_F	R1_C	R2_Bn	R3_Ph	R4_DMEDA
1284	425.64	Scaffold_B	Type_F	R1_C	R2_Bn	R3_Ph	R4_HEP
1285	425.64	Scaffold_B	Type_F	R1_C	R2_Bn	R3_Ph	R4_HPA
1286	425.64	Scaffold_B	Type_F	R1_C	R2_Bn	R3_Ph	R4_MPH
1287	425.64	Scaffold_B	Type_F	R1_C	R2_Bn	R3_Ph	R4_N-cyp
1288	425.64	Scaffold_B	Type_F	R1_C	R2_Bn	R3_Ph	R4_N-Prg
1290	425.64	Scaffold_B	Type_F	R1_C	R2_Bn	R3_Ph	R4_NH-n-Pr
1292	425.64	Scaffold_B	Type_F	R1_C	R2_Bn	R3_Ph	R4_NHBn
1295	425.64	Scaffold_B	Type_F	R1_C	R2_Bn	R3_Ph	R4_NHCH2CH2OH
1296	425.64	Scaffold_B	Type_F	R1_C	R2_Bn	R3_Ph	R4_NHCyh
1300	425.64	Scaffold_B	Type_F	R1_C	R2_Bn	R3_Ph	R4_Pce
1302	425.64	Scaffold_B	Type_F	R1_C	R2_Bn	R3_Ph	R4_TMPH
1303	425.64	Scaffold_B	Type_F	R1_C	R2_H	R3_H	R4_DMEDA
1305	425.64	Scaffold_B	Type_F	R1_C	R2_H	R3_H	R4_HEP
1306	425.64	Scaffold_B	Type_F	R1_C	R2_H	R3_H	R4_HPA
1307	425.64	Scaffold_B	Type_F	R1_C	R2_H	R3_H	R4_MPH
1308	425.64	Scaffold_B	Type_F	R1_C	R2_H	R3_H	R4_N-cyp
1309	425.64	Scaffold_B	Type_F	R1_C	R2_H	R3_H	R4_N-Prg
1311	425.64	Scaffold_B	Type_F	R1_C	R2_H	R3_H	R4_NH-n-Pr
1313	425.64	Scaffold_B	Type_F	R1_C	R2_H	R3_H	R4_NHBn
1316	425.64	Scaffold_B	Type_F	R1_C	R2_H	R3_H	R4_NHCH2CH2OH
1317	425.64	Scaffold_B	Type_F	R1_C	R2_H	R3_H	R4_NHCyh
1321	425.64	Scaffold_B	Type_F	R1_C	R2_H	R3_H	R4_Pce
1323	425.64	Scaffold_B	Type_F	R1_C	R2_H	R3_H	R4_TMPH
1324	425.64	Scaffold_B	Type_F	R1_C	R2_H	R3_Ph	R4_DMEDA
1326	425.64	Scaffold_B	Type_F	R1_C	R2_H	R3_Ph	R4_HEP
1327	425.64	Scaffold_B	Type_F	R1_C	R2_H	R3_Ph	R4_HPA
1328	425.64	Scaffold_B	Type_F	R1_C	R2_H	R3_Ph	R4_MPH
1329	425.64	Scaffold_B	Type_F	R1_C	R2_H	R3_Ph	R4_N-cyp
1330	425.64	Scaffold_B	Type_F	R1_C	R2_H	R3_Ph	R4_N-Prg
1332	425.64	Scaffold_B	Type_F	R1_C	R2_H	R3_Ph	R4_NH-n-Pr
1334	425.64	Scaffold_B	Type_F	R1_C	R2_H	R3_Ph	R4_NHBn
1337	425.64	Scaffold_B	Type_F	R1_C	R2_H	R3_Ph	R4_NHCH2CH2OH
1338	425.64	Scaffold_B	Type_F	R1_C	R2_H	R3_Ph	R4_NHCyh
1342	425.64	Scaffold_B	Type_F	R1_C	R2_H	R3_Ph	R4_Pce
1344	425.64	Scaffold_B	Type_F	R1_C	R2_H	R3_Ph	R4_TMPH
1345	425.64	Scaffold_B	Type_G	R1_A	R2_Bn	R3_H	R4_DMEDA
1347	425.64	Scaffold_B	Type_G	R1_A	R2_Bn	R3_H	R4_HEP
1348	425.64	Scaffold_B	Type_G	R1_A	R2_Bn	R3_H	R4_HPA
1349	425.64	Scaffold_B	Type_G	R1_A	R2_Bn	R3_H	R4_MPH
1350	425.64	Scaffold_B	Type_G	R1_A	R2_Bn	R3_H	R4_N-cyp
1351	425.64	Scaffold_B	Type_G	R1_A	R2_Bn	R3_H	R4_N-Prg
1353	425.64	Scaffold_B	Type_G	R1_A	R2_Bn	R3_H	R4_NH-n-Pr
1355	425.64	Scaffold_B	Type_G	R1_A	R2_Bn	R3_H	R4_NHBn
1358	425.64	Scaffold_B	Type_G	R1_A	R2_Bn	R3_H	R4_NHCH2CH2OH
1359	425.64	Scaffold_B	Type_G	R1_A	R2_Bn	R3_H	R4_NHCyh
1363	425.64	Scaffold_B	Type_G	R1_A	R2_Bn	R3_H	R4_Pce
1365	425.64	Scaffold_B	Type_G	R1_A	R2_Bn	R3_H	R4_TMPH
1366	425.64	Scaffold_B	Type_G	R1_A	R2_Bn	R3_Ph	R4_DMEDA
1368	425.64	Scaffold_B	Type_G	R1_A	R2_Bn	R3_Ph	R4_HEP
1369	425.64	Scaffold_B	Type_G	R1_A	R2_Bn	R3_Ph	R4_HPA
1370	425.64	Scaffold_B	Type_G	R1_A	R2_Bn	R3_Ph	R4_MPH
1371	425.64	Scaffold_B	Type_G	R1_A	R2_Bn	R3_Ph	R4_N-cyp
1372	425.64	Scaffold_B	Type_G	R1_A	R2_Bn	R3_Ph	R4_N-Prg
1374	425.64	Scaffold_B	Type_G	R1_A	R2_Bn	R3_Ph	R4_NH-n-Pr
1376	425.64	Scaffold_B	Type_G	R1_A	R2_Bn	R3_Ph	R4_NHBn
1379	425.64	Scaffold_B	Type_G	R1_A	R2_Bn	R3_Ph	R4_NHCH2CH2OH
1380	425.64	Scaffold_B	Type_G	R1_A	R2_Bn	R3_Ph	R4_NHCyh
1384	425.64	Scaffold_B	Type_G	R1_A	R2_Bn	R3_Ph	R4_Pce
1386	425.64	Scaffold_B	Type_G	R1_A	R2_Bn	R3_Ph	R4_TMPH
1387	425.64	Scaffold_B	Type_G	R1_A	R2_H	R3_H	R4_DMEDA
1389	425.64	Scaffold_B	Type_G	R1_A	R2_H	R3_H	R4_HEP
1390	425.64	Scaffold_B	Type_G	R1_A	R2_H	R3_H	R4_HPA
1391	425.64	Scaffold_B	Type_G	R1_A	R2_H	R3_H	R4_MPH
1392	425.64	Scaffold_B	Type_G	R1_A	R2_H	R3_H	R4_N-cyp
1393	425.64	Scaffold_B	Type_G	R1_A	R2_H	R3_H	R4_N-Prg
1395	425.64	Scaffold_B	Type_G	R1_A	R2_H	R3_H	R4_NH-n-Pr
1397	425.64	Scaffold_B	Type_G	R1_A	R2_H	R3_H	R4_NHBn
1400	425.64	Scaffold_B	Type_G	R1_A	R2_H	R3_H	R4_NHCH2CH2OH
1401	425.64	Scaffold_B	Type_G	R1_A	R2_H	R3_H	R4_NHCyh
1405	425.64	Scaffold_B	Type_G	R1_A	R2_H	R3_H	R4_Pce
1407	425.64	Scaffold_B	Type_G	R1_A	R2_H	R3_H	R4_TMPH
1408	425.64	Scaffold_B	Type_G	R1_A	R2_H	R3_Ph	R4_DMEDA
1410	425.64	Scaffold_B	Type_G	R1_A	R2_H	R3_Ph	R4_HEP
1411	425.64	Scaffold_B	Type_G	R1_A	R2_H	R3_Ph	R4_HPA
1412	425.64	Scaffold_B	Type_G	R1_A	R2_H	R3_Ph	R4_MPH
1413	425.64	Scaffold_B	Type_G	R1_A	R2_H	R3_Ph	R4_N-cyp
1414	425.64	Scaffold_B	Type_G	R1_A	R2_H	R3_Ph	R4_N-Prg
1416	425.64	Scaffold_B	Type_G	R1_A	R2_H	R3_Ph	R4_NH-n-Pr
1418	425.64	Scaffold_B	Type_G	R1_A	R2_H	R3_Ph	R4_NHBn
1421	425.64	Scaffold_B	Type_G	R1_A	R2_H	R3_Ph	R4_NHCH2CH2OH
1422	425.64	Scaffold_B	Type_G	R1_A	R2_H	R3_Ph	R4_NHCyh
1426	425.64	Scaffold_B	Type_G	R1_A	R2_H	R3_Ph	R4_Pce
1428	425.64	Scaffold_B	Type_G	R1_A	R2_H	R3_Ph	R4_TMPH
1597	425.64	Scaffold_B	Type_G	R1_C	R2_Bn	R3_H	R4_DMEDA
1599	425.64	Scaffold_B	Type_G	R1_C	R2_Bn	R3_H	R4_HEP
1600	425.64	Scaffold_B	Type_G	R1_C	R2_Bn	R3_H	R4_HPA
1601	425.64	Scaffold_B	Type_G	R1_C	R2_Bn	R3_H	R4_MPH
1602	425.64	Scaffold_B	Type_G	R1_C	R2_Bn	R3_H	R4_N-cyp
1603	425.64	Scaffold_B	Type_G	R1_C	R2_Bn	R3_H	R4_N-Prg
1605	425.64	Scaffold_B	Type_G	R1_C	R2_Bn	R3_H	R4_NH-n-Pr
1607	425.64	Scaffold_B	Type_G	R1_C	R2_Bn	R3_H	R4_NHBn
1610	425.64	Scaffold_B	Type_G	R1_C	R2_Bn	R3_H	R4_NHCH2CH2OH
1611	425.64	Scaffold_B	Type_G	R1_C	R2_Bn	R3_H	R4_NHCyh
1615	425.64	Scaffold_B	Type_G	R1_C	R2_Bn	R3_H	R4_Pce
1617	425.64	Scaffold_B	Type_G	R1_C	R2_Bn	R3_H	R4_TMPH
1618	425.64	Scaffold_B	Type_G	R1_C	R2_Bn	R3_Ph	R4_DMEDA
1620	425.64	Scaffold_B	Type_G	R1_C	R2_Bn	R3_Ph	R4_HEP
1621	425.64	Scaffold_B	Type_G	R1_C	R2_Bn	R3_Ph	R4_HPA
1622	425.64	Scaffold_B	Type_G	R1_C	R2_Bn	R3_Ph	R4_MPH
1623	425.64	Scaffold_B	Type_G	R1_C	R2_Bn	R3_Ph	R4_N-cyp
1624	425.64	Scaffold_B	Type_G	R1_C	R2_Bn	R3_Ph	R4_N-Prg
1626	425.64	Scaffold_B	Type_G	R1_C	R2_Bn	R3_Ph	R4_NH-n-Pr
1628	425.64	Scaffold_B	Type_G	R1_C	R2_Bn	R3_Ph	R4_NHBn
1631	425.64	Scaffold_B	Type_G	R1_C	R2_Bn	R3_Ph	R4_NHCH2CH2OH
1632	425.64	Scaffold_B	Type_G	R1_C	R2_Bn	R3_Ph	R4_NHCyh
1636	425.64	Scaffold_B	Type_G	R1_C	R2_Bn	R3_Ph	R4_Pce
1638	425.64	Scaffold_B	Type_G	R1_C	R2_Bn	R3_Ph	R4_TMPH
1639	425.64	Scaffold_B	Type_G	R1_C	R2_H	R3_H	R4_DMEDA
1641	425.64	Scaffold_B	Type_G	R1_C	R2_H	R3_H	R4_HEP
1642	425.64	Scaffold_B	Type_G	R1_C	R2_H	R3_H	R4_HPA
1643	425.64	Scaffold_B	Type_G	R1_C	R2_H	R3_H	R4_MPH
1644	425.64	Scaffold_B	Type_G	R1_C	R2_H	R3_H	R4_N-cyp
1645	425.64	Scaffold_B	Type_G	R1_C	R2_H	R3_H	R4_N-Prg
1647	425.64	Scaffold_B	Type_G	R1_C	R2_H	R3_H	R4_NH-n-Pr
1649	425.64	Scaffold_B	Type_G	R1_C	R2_H	R3_H	R4_NHBn
1652	425.64	Scaffold_B	Type_G	R1_C	R2_H	R3_H	R4_NHCH2CH2OH
1653	425.64	Scaffold_B	Type_G	R1_C	R2_H	R3_H	R4_NHCyh
1657	425.64	Scaffold_B	Type_G	R1_C	R2_H	R3_H	R4_Pce
1659	425.64	Scaffold_B	Type_G	R1_C	R2_H	R3_H	R4_TMPH
1660	425.64	Scaffold_B	Type_G	R1_C	R2_H	R3_Ph	R4_DMEDA
1662	425.64	Scaffold_B	Type_G	R1_C	R2_H	R3_Ph	R4_HEP
1663	425.64	Scaffold_B	Type_G	R1_C	R2_H	R3_Ph	R4_HPA
1664	425.64	Scaffold_B	Type_G	R1_C	R2_H	R3_Ph	R4_MPH
1665	425.64	Scaffold_B	Type_G	R1_C	R2_H	R3_Ph	R4_N-cyp
1666	425.64	Scaffold_B	Type_G	R1_C	R2_H	R3_Ph	R4_N-Prg
1668	425.64	Scaffold_B	Type_G	R1_C	R2_H	R3_Ph	R4_NH-n-Pr
1670	425.64	Scaffold_B	Type_G	R1_C	R2_H	R3_Ph	R4_NHBn
1673	425.64	Scaffold_B	Type_G	R1_C	R2_H	R3_Ph	R4_NHCH2CH2OH
1674	425.64	Scaffold_B	Type_G	R1_C	R2_H	R3_Ph	R4_NHCyh
1678	425.64	Scaffold_B	Type_G	R1_C	R2_H	R3_Ph	R4_Pce
1680	425.64	Scaffold_B	Type_G	R1_C	R2_H	R3_Ph	R4_TMPH
1681	425.64	Scaffold_B	Type_K	R1_A	R2_Bn	R3_H	R4_DMEDA
1683	425.64	Scaffold_B	Type_K	R1_A	R2_Bn	R3_H	R4_HEP
1684	425.64	Scaffold_B	Type_K	R1_A	R2_Bn	R3_H	R4_HPA
1685	425.64	Scaffold_B	Type_K	R1_A	R2_Bn	R3_H	R4_MPH
1686	425.64	Scaffold_B	Type_K	R1_A	R2_Bn	R3_H	R4_N-cyp
1687	425.64	Scaffold_B	Type_K	R1_A	R2_Bn	R3_H	R4_N-Prg
1689	425.64	Scaffold_B	Type_K	R1_A	R2_Bn	R3_H	R4_NH-n-Pr
1691	425.64	Scaffold_B	Type_K	R1_A	R2_Bn	R3_H	R4_NHBn
1694	425.64	Scaffold_B	Type_K	R1_A	R2_Bn	R3_H	R4_NHCH2CH2OH
1695	425.64	Scaffold_B	Type_K	R1_A	R2_Bn	R3_H	R4_NHCyh
1699	425.64	Scaffold_B	Type_K	R1_A	R2_Bn	R3_H	R4_Pce
1701	425.64	Scaffold_B	Type_K	R1_A	R2_Bn	R3_H	R4_TMPH
1702	425.64	Scaffold_B	Type_K	R1_A	R2_Bn	R3_Ph	R4_DMEDA
1704	425.64	Scaffold_B	Type_K	R1_A	R2_Bn	R3_Ph	R4_HEP
1705	425.64	Scaffold_B	Type_K	R1_A	R2_Bn	R3_Ph	R4_HPA
1706	425.64	Scaffold_B	Type_K	R1_A	R2_Bn	R3_Ph	R4_MPH
1707	425.64	Scaffold_B	Type_K	R1_A	R2_Bn	R3_Ph	R4_N-cyp
1708	425.64	Scaffold_B	Type_K	R1_A	R2_Bn	R3_Ph	R4_N-Prg
1710	425.64	Scaffold_B	Type_K	R1_A	R2_Bn	R3_Ph	R4_NH-n-Pr
1712	425.64	Scaffold_B	Type_K	R1_A	R2_Bn	R3_Ph	R4_NHBn
1715	425.64	Scaffold_B	Type_K	R1_A	R2_Bn	R3_Ph	R4_NHCH2CH2OH
1716	425.64	Scaffold_B	Type_K	R1_A	R2_Bn	R3_Ph	R4_NHCyh
1720	425.64	Scaffold_B	Type_K	R1_A	R2_Bn	R3_Ph	R4_Pce
1722	425.64	Scaffold_B	Type_K	R1_A	R2_Bn	R3_Ph	R4_TMPH
1723	425.64	Scaffold_B	Type_K	R1_A	R2_H	R3_H	R4_DMEDA
1725	425.64	Scaffold_B	Type_K	R1_A	R2_H	R3_H	R4_HEP
1726	425.64	Scaffold_B	Type_K	R1_A	R2_H	R3_H	R4_HPA
1727	425.64	Scaffold_B	Type_K	R1_A	R2_H	R3_H	R4_MPH
1728	425.64	Scaffold_B	Type_K	R1_A	R2_H	R3_H	R4_N-cyp
1729	425.64	Scaffold_B	Type_K	R1_A	R2_H	R3_H	R4_N-Prg
1731	425.64	Scaffold_B	Type_K	R1_A	R2_H	R3_H	R4_NH-n-Pr
1733	425.64	Scaffold_B	Type_K	R1_A	R2_H	R3_H	R4_NHBn
1736	425.64	Scaffold_B	Type_K	R1_A	R2_H	R3_H	R4_NHCH2CH2OH
1737	425.64	Scaffold_B	Type_K	R1_A	R2_H	R3_H	R4_NHCyh
1741	425.64	Scaffold_B	Type_K	R1_A	R2_H	R3_H	R4_Pce
1743	425.64	Scaffold_B	Type_K	R1_A	R2_H	R3_H	R4_TMPH
1744	425.64	Scaffold_B	Type_K	R1_A	R2_H	R3_Ph	R4_DMEDA
1746	425.64	Scaffold_B	Type_K	R1_A	R2_H	R3_Ph	R4_HEP
1747	425.64	Scaffold_B	Type_K	R1_A	R2_H	R3_Ph	R4_HPA
1748	425.64	Scaffold_B	Type_K	R1_A	R2_H	R3_Ph	R4_MPH
1749	425.64	Scaffold_B	Type_K	R1_A	R2_H	R3_Ph	R4_N-cyp
1750	425.64	Scaffold_B	Type_K	R1_A	R2_H	R3_Ph	R4_N-Prg
1752	425.64	Scaffold_B	Type_K	R1_A	R2_H	R3_Ph	R4_NH-n-Pr
1754	425.64	Scaffold_B	Type_K	R1_A	R2_H	R3_Ph	R4_NHBn
1757	425.64	Scaffold_B	Type_K	R1_A	R2_H	R3_Ph	R4_NHCH2CH2OH
1758	425.64	Scaffold_B	Type_K	R1_A	R2_H	R3_Ph	R4_NHCyh
1762	425.64	Scaffold_B	Type_K	R1_A	R2_H	R3_Ph	R4_Pce
1764	425.64	Scaffold_B	Type_K	R1_A	R2_H	R3_Ph	R4_TMPH
1933	425.64	Scaffold_B	Type_K	R1_C	R2_Bn	R3_H	R4_DMEDA
1935	425.64	Scaffold_B	Type_K	R1_C	R2_Bn	R3_H	R4_HEP
1936	425.64	Scaffold_B	Type_K	R1_C	R2_Bn	R3_H	R4_HPA
1937	425.64	Scaffold_B	Type_K	R1_C	R2_Bn	R3_H	R4_MPH
1938	425.64	Scaffold_B	Type_K	R1_C	R2_Bn	R3_H	R4_N-cyp
1939	425.64	Scaffold_B	Type_K	R1_C	R2_Bn	R3_H	R4_N-Prg
1941	425.64	Scaffold_B	Type_K	R1_C	R2_Bn	R3_H	R4_NH-n-Pr
1943	425.64	Scaffold_B	Type_K	R1_C	R2_Bn	R3_H	R4_NHBn
1946	425.64	Scaffold_B	Type_K	R1_C	R2_Bn	R3_H	R4_NHCH2CH2OH
1947	425.64	Scaffold_B	Type_K	R1_C	R2_Bn	R3_H	R4_NHCyh
1951	425.64	Scaffold_B	Type_K	R1_C	R2_Bn	R3_H	R4_Pce
1953	425.64	Scaffold_B	Type_K	R1_C	R2_Bn	R3_H	R4_TMPH
1954	425.64	Scaffold_B	Type_K	R1_C	R2_Bn	R3_Ph	R4_DMEDA
1956	425.64	Scaffold_B	Type_K	R1_C	R2_Bn	R3_Ph	R4_HEP
1957	425.64	Scaffold_B	Type_K	R1_C	R2_Bn	R3_Ph	R4_HPA
1958	425.64	Scaffold_B	Type_K	R1_C	R2_Bn	R3_Ph	R4_MPH
1959	425.64	Scaffold_B	Type_K	R1_C	R2_Bn	R3_Ph	R4_N-cyp
1960	425.64	Scaffold_B	Type_K	R1_C	R2_Bn	R3_Ph	R4_N-Prg
1962	425.64	Scaffold_B	Type_K	R1_C	R2_Bn	R3_Ph	R4_NH-n-Pr
1964	425.64	Scaffold_B	Type_K	R1_C	R2_Bn	R3_Ph	R4_NHBn
1967	425.64	Scaffold_B	Type_K	R1_C	R2_Bn	R3_Ph	R4_NHCH2CH2OH
1968	425.64	Scaffold_B	Type_K	R1_C	R2_Bn	R3_Ph	R4_NHCyh
1972	425.64	Scaffold_B	Type_K	R1_C	R2_Bn	R3_Ph	R4_Pce
1974	425.64	Scaffold_B	Type_K	R1_C	R2_Bn	R3_Ph	R4_TMPH
1975	425.64	Scaffold_B	Type_K	R1_C	R2_H	R3_H	R4_DMEDA
1977	425.64	Scaffold_B	Type_K	R1_C	R2_H	R3_H	R4_HEP
1978	425.64	Scaffold_B	Type_K	R1_C	R2_H	R3_H	R4_HPA
1979	425.64	Scaffold_B	Type_K	R1_C	R2_H	R3_H	R4_MPH
1980	425.64	Scaffold_B	Type_K	R1_C	R2_H	R3_H	R4_N-cyp
1981	425.64	Scaffold_B	Type_K	R1_C	R2_H	R3_H	R4_N-Prg
1983	425.64	Scaffold_B	Type_K	R1_C	R2_H	R3_H	R4_NH-n-Pr
1985	425.64	Scaffold_B	Type_K	R1_C	R2_H	R3_H	R4_NHBn
1988	425.64	Scaffold_B	Type_K	R1_C	R2_H	R3_H	R4_NHCH2CH2OH
1989	425.64	Scaffold_B	Type_K	R1_C	R2_H	R3_H	R4_NHCyh
1993	425.64	Scaffold_B	Type_K	R1_C	R2_H	R3_H	R4_Pce
1995	425.64	Scaffold_B	Type_K	R1_C	R2_H	R3_H	R4_TMPH
1996	425.64	Scaffold_B	Type_K	R1_C	R2_H	R3_Ph	R4_DMEDA
1998	425.64	Scaffold_B	Type_K	R1_C	R2_H	R3_Ph	R4_HEP
1999	425.64	Scaffold_B	Type_K	R1_C	R2_H	R3_Ph	R4_HPA
2000	425.64	Scaffold_B	Type_K	R1_C	R2_H	R3_Ph	R4_MPH
2001	425.64	Scaffold_B	Type_K	R1_C	R2_H	R3_Ph	R4_N-cyp
2002	425.64	Scaffold_B	Type_K	R1_C	R2_H	R3_Ph	R4_N-Prg
2004	425.64	Scaffold_B	Type_K	R1_C	R2_H	R3_Ph	R4_NH-n-Pr
2006	425.64	Scaffold_B	Type_K	R1_C	R2_H	R3_Ph	R4_NHBn
2009	425.64	Scaffold_B	Type_K	R1_C	R2_H	R3_Ph	R4_NHCH2CH2OH
2010	425.64	Scaffold_B	Type_K	R1_C	R2_H	R3_Ph	R4_NHCyh
2014	425.64	Scaffold_B	Type_K	R1_C	R2_H	R3_Ph	R4_Pce
2016	425.64	Scaffold_B	Type_K	R1_C	R2_H	R3_Ph	R4_TMPH
2017	425.64	Scaffold_C	Type_F	R1_A	R2_Bn	R3_H	R4_DMEDA
2019	425.64	Scaffold_C	Type_F	R1_A	R2_Bn	R3_H	R4_HEP
2021	425.64	Scaffold_C	Type_F	R1_A	R2_Bn	R3_H	R4_MPH
2022	425.64	Scaffold_C	Type_F	R1_A	R2_Bn	R3_H	R4_N-cyp
2023	425.64	Scaffold_C	Type_F	R1_A	R2_Bn	R3_H	R4_N-Prg
2025	425.64	Scaffold_C	Type_F	R1_A	R2_Bn	R3_H	R4_NH-n-Pr
2026	425.64	Scaffold_C	Type_F	R1_A	R2_Bn	R3_H	R4_NH-nBu
2027	425.64	Scaffold_C	Type_F	R1_A	R2_Bn	R3_H	R4_NHBn
2030	425.64	Scaffold_C	Type_F	R1_A	R2_Bn	R3_H	R4_NHCH2CH2OH
2033	425.64	Scaffold_C	Type_F	R1_A	R2_Bn	R3_H	R4_NhiAm
2035	425.64	Scaffold_C	Type_F	R1_A	R2_Bn	R3_H	R4_Pce
2036	425.64	Scaffold_C	Type_F	R1_A	R2_Bn	R3_H	R4_Pip
2037	425.64	Scaffold_C	Type_F	R1_A	R2_Bn	R3_H	R4_TMPH
2038	425.64	Scaffold_C	Type_F	R1_A	R2_Bn	R3_Ph	R4_DMEDA
2040	425.64	Scaffold_C	Type_F	R1_A	R2_Bn	R3_Ph	R4_HEP
2042	425.64	Scaffold_C	Type_F	R1_A	R2_Bn	R3_Ph	R4_MPH
2043	425.64	Scaffold_C	Type_F	R1_A	R2_Bn	R3_Ph	R4_N-cyp
2044	425.64	Scaffold_C	Type_F	R1_A	R2_Bn	R3_Ph	R4_N-Prg
2046	425.64	Scaffold_C	Type_F	R1_A	R2_Bn	R3_Ph	R4_NH-n-Pr
2047	425.64	Scaffold_C	Type_F	R1_A	R2_Bn	R3_Ph	R4_NH-nBu
2048	425.64	Scaffold_C	Type_F	R1_A	R2_Bn	R3_Ph	R4_NHBn
2051	425.64	Scaffold_C	Type_F	R1_A	R2_Bn	R3_Ph	R4_NHCH2CH2OH
2054	425.64	Scaffold_C	Type_F	R1_A	R2_Bn	R3_Ph	R4_NhiAm
2056	425.64	Scaffold_C	Type_F	R1_A	R2_Bn	R3_Ph	R4_Pce
2057	425.64	Scaffold_C	Type_F	R1_A	R2_Bn	R3_Ph	R4_Pip
2058	425.64	Scaffold_C	Type_F	R1_A	R2_Bn	R3_Ph	R4_TMPH
2059	425.64	Scaffold_C	Type_F	R1_A	R2_H	R3_H	R4_DMEDA
2061	425.64	Scaffold_C	Type_F	R1_A	R2_H	R3_H	R4_HEP
2063	425.64	Scaffold_C	Type_F	R1_A	R2_H	R3_H	R4_MPH
2064	425.64	Scaffold_C	Type_F	R1_A	R2_H	R3_H	R4_N-cyp
2065	425.64	Scaffold_C	Type_F	R1_A	R2_H	R3_H	R4_N-Prg
2067	425.64	Scaffold_C	Type_F	R1_A	R2_H	R3_H	R4_NH-n-Pr
2068	425.64	Scaffold_C	Type_F	R1_A	R2_H	R3_H	R4_NH-nBu
2069	425.64	Scaffold_C	Type_F	R1_A	R2_H	R3_H	R4_NHBn
2072	425.64	Scaffold_C	Type_F	R1_A	R2_H	R3_H	R4_NHCH2CH2OH
2075	425.64	Scaffold_C	Type_F	R1_A	R2_H	R3_H	R4_NhiAm
2077	425.64	Scaffold_C	Type_F	R1_A	R2_H	R3_H	R4_Pce
2078	425.64	Scaffold_C	Type_F	R1_A	R2_H	R3_H	R4_Pip
2079	425.64	Scaffold_C	Type_F	R1_A	R2_H	R3_H	R4_TMPH
2080	425.64	Scaffold_C	Type_F	R1_A	R2_H	R3_Ph	R4_DMEDA
2082	425.64	Scaffold_C	Type_F	R1_A	R2_H	R3_Ph	R4_HEP
2084	425.64	Scaffold_C	Type_F	R1_A	R2_H	R3_Ph	R4_MPH
2085	425.64	Scaffold_C	Type_F	R1_A	R2_H	R3_Ph	R4_N-cyp
2086	425.64	Scaffold_C	Type_F	R1_A	R2_H	R3_Ph	R4_N-Prg
2088	425.64	Scaffold_C	Type_F	R1_A	R2_H	R3_Ph	R4_NH-n-Pr
2089	425.64	Scaffold_C	Type_F	R1_A	R2_H	R3_Ph	R4_NH-nBu
2090	425.64	Scaffold_C	Type_F	R1_A	R2_H	R3_Ph	R4_NHBn
2093	425.64	Scaffold_C	Type_F	R1_A	R2_H	R3_Ph	R4_NHCH2CH2OH
2096	425.64	Scaffold_C	Type_F	R1_A	R2_H	R3_Ph	R4_NhiAm
2098	425.64	Scaffold_C	Type_F	R1_A	R2_H	R3_Ph	R4_Pce
2099	425.64	Scaffold_C	Type_F	R1_A	R2_H	R3_Ph	R4_Pip
2100	425.64	Scaffold_C	Type_F	R1_A	R2_H	R3_Ph	R4_TMPH
2101	425.64	Scaffold_C	Type_F	R1_Bn	R2_Bn	R3_H	R4_DMEDA
2103	425.64	Scaffold_C	Type_F	R1_Bn	R2_Bn	R3_H	R4_HEP
2105	425.64	Scaffold_C	Type_F	R1_Bn	R2_Bn	R3_H	R4_MPH
2106	425.64	Scaffold_C	Type_F	R1_Bn	R2_Bn	R3_H	R4_N-cyp
2107	425.64	Scaffold_C	Type_F	R1_Bn	R2_Bn	R3_H	R4_N-Prg
2109	425.64	Scaffold_C	Type_F	R1_Bn	R2_Bn	R3_H	R4_NH-n-Pr
2110	425.64	Scaffold_C	Type_F	R1_Bn	R2_Bn	R3_H	R4_NH-nBu
2111	425.64	Scaffold_C	Type_F	R1_Bn	R2_Bn	R3_H	R4_NHBn
2114	425.64	Scaffold_C	Type_F	R1_Bn	R2_Bn	R3_H	R4_NHCH2CH2OH
2117	425.64	Scaffold_C	Type_F	R1_Bn	R2_Bn	R3_H	R4_NhiAm
2119	425.64	Scaffold_C	Type_F	R1_Bn	R2_Bn	R3_H	R4_Pce
2120	425.64	Scaffold_C	Type_F	R1_Bn	R2_Bn	R3_H	R4_Pip
2121	425.64	Scaffold_C	Type_F	R1_Bn	R2_Bn	R3_H	R4_TMPH
2122	425.64	Scaffold_C	Type_F	R1_Bn	R2_Bn	R3_Ph	R4_DMEDA
2124	425.64	Scaffold_C	Type_F	R1_Bn	R2_Bn	R3_Ph	R4_HEP
2126	425.64	Scaffold_C	Type_F	R1_Bn	R2_Bn	R3_Ph	R4_MPH
2127	425.64	Scaffold_C	Type_F	R1_Bn	R2_Bn	R3_Ph	R4_N-cyp
2128	425.64	Scaffold_C	Type_F	R1_Bn	R2_Bn	R3_Ph	R4_N-Prg
2130	425.64	Scaffold_C	Type_F	R1_Bn	R2_Bn	R3_Ph	R4_NH-n-Pr
2131	425.64	Scaffold_C	Type_F	R1_Bn	R2_Bn	R3_Ph	R4_NH-nBu
2132	425.64	Scaffold_C	Type_F	R1_Bn	R2_Bn	R3_Ph	R4_NHBn
2135	425.64	Scaffold_C	Type_F	R1_Bn	R2_Bn	R3_Ph	R4_NHCH2CH2OH
2138	425.64	Scaffold_C	Type_F	R1_Bn	R2_Bn	R3_Ph	R4_NhiAm
2140	425.64	Scaffold_C	Type_F	R1_Bn	R2_Bn	R3_Ph	R4_Pce
2141	425.64	Scaffold_C	Type_F	R1_Bn	R2_Bn	R3_Ph	R4_Pip
2142	425.64	Scaffold_C	Type_F	R1_Bn	R2_Bn	R3_Ph	R4_TMPH
2143	425.64	Scaffold_C	Type_F	R1_Bn	R2_H	R3_H	R4_DMEDA
2145	425.64	Scaffold_C	Type_F	R1_Bn	R2_H	R3_H	R4_HEP
2147	425.64	Scaffold_C	Type_F	R1_Bn	R2_H	R3_H	R4_MPH
2148	425.64	Scaffold_C	Type_F	R1_Bn	R2_H	R3_H	R4_N-cyp
2149	425.64	Scaffold_C	Type_F	R1_Bn	R2_H	R3_H	R4_N-Prg
2151	425.64	Scaffold_C	Type_F	R1_Bn	R2_H	R3_H	R4_NH-n-Pr
2152	425.64	Scaffold_C	Type_F	R1_Bn	R2_H	R3_H	R4_NH-nBu
2153	425.64	Scaffold_C	Type_F	R1_Bn	R2_H	R3_H	R4_NHBn
2156	425.64	Scaffold_C	Type_F	R1_Bn	R2_H	R3_H	R4_NHCH2CH2OH
2159	425.64	Scaffold_C	Type_F	R1_Bn	R2_H	R3_H	R4_NhiAm
2161	425.64	Scaffold_C	Type_F	R1_Bn	R2_H	R3_H	R4_Pce
2162	425.64	Scaffold_C	Type_F	R1_Bn	R2_H	R3_H	R4_Pip
2163	425.64	Scaffold_C	Type_F	R1_Bn	R2_H	R3_H	R4_TMPH
2164	425.64	Scaffold_C	Type_F	R1_Bn	R2_H	R3_Ph	R4_DMEDA
2166	425.64	Scaffold_C	Type_F	R1_Bn	R2_H	R3_Ph	R4_HEP
2168	425.64	Scaffold_C	Type_F	R1_Bn	R2_H	R3_Ph	R4_MPH
2169	425.64	Scaffold_C	Type_F	R1_Bn	R2_H	R3_Ph	R4_N-cyp
2170	425.64	Scaffold_C	Type_F	R1_Bn	R2_H	R3_Ph	R4_N-Prg
2172	425.64	Scaffold_C	Type_F	R1_Bn	R2_H	R3_Ph	R4_NH-n-Pr
2173	425.64	Scaffold_C	Type_F	R1_Bn	R2_H	R3_Ph	R4_NH-nBu
2174	425.64	Scaffold_C	Type_F	R1_Bn	R2_H	R3_Ph	R4_NHBn
2177	425.64	Scaffold_C	Type_F	R1_Bn	R2_H	R3_Ph	R4_NHCH2CH2OH
2180	425.64	Scaffold_C	Type_F	R1_Bn	R2_H	R3_Ph	R4_NhiAm
2182	425.64	Scaffold_C	Type_F	R1_Bn	R2_H	R3_Ph	R4_Pce
2183	425.64	Scaffold_C	Type_F	R1_Bn	R2_H	R3_Ph	R4_Pip
2184	425.64	Scaffold_C	Type_F	R1_Bn	R2_H	R3_Ph	R4_TMPH
2191	425.64	Scaffold_C	Type_F	R1_Bzh	R2_Bn	R3_H	R4_N-Prg
2212	425.64	Scaffold_C	Type_F	R1_Bzh	R2_Bn	R3_Ph	R4_N-Prg
2233	425.64	Scaffold_C	Type_F	R1_Bzh	R2_H	R3_H	R4_N-Prg
2254	425.64	Scaffold_C	Type_F	R1_Bzh	R2_H	R3_Ph	R4_N-Prg
2269	425.64	Scaffold_C	Type_F	R1_C	R2_Bn	R3_H	R4_DMEDA
2271	425.64	Scaffold_C	Type_F	R1_C	R2_Bn	R3_H	R4_HEP
2273	425.64	Scaffold_C	Type_F	R1_C	R2_Bn	R3_H	R4_MPH
2274	425.64	Scaffold_C	Type_F	R1_C	R2_Bn	R3_H	R4_N-cyp
2275	425.64	Scaffold_C	Type_F	R1_C	R2_Bn	R3_H	R4_N-Prg
2277	425.64	Scaffold_C	Type_F	R1_C	R2_Bn	R3_H	R4_NH-n-Pr
2278	425.64	Scaffold_C	Type_F	R1_C	R2_Bn	R3_H	R4_NH-nBu
2279	425.64	Scaffold_C	Type_F	R1_C	R2_Bn	R3_H	R4_NHBn
2282	425.64	Scaffold_C	Type_F	R1_C	R2_Bn	R3_H	R4_NHCH2CH2OH
2285	425.64	Scaffold_C	Type_F	R1_C	R2_Bn	R3_H	R4_NhiAm
2287	425.64	Scaffold_C	Type_F	R1_C	R2_Bn	R3_H	R4_Pce
2288	425.64	Scaffold_C	Type_F	R1_C	R2_Bn	R3_H	R4_Pip
2289	425.64	Scaffold_C	Type_F	R1_C	R2_Bn	R3_H	R4_TMPH
2290	425.64	Scaffold_C	Type_F	R1_C	R2_Bn	R3_Ph	R4_DMEDA
2292	425.64	Scaffold_C	Type_F	R1_C	R2_Bn	R3_Ph	R4_HEP
2294	425.64	Scaffold_C	Type_F	R1_C	R2_Bn	R3_Ph	R4_MPH
2295	425.64	Scaffold_C	Type_F	R1_C	R2_Bn	R3_Ph	R4_N-cyp
2296	425.64	Scaffold_C	Type_F	R1_C	R2_Bn	R3_Ph	R4_N-Prg
2298	425.64	Scaffold_C	Type_F	R1_C	R2_Bn	R3_Ph	R4_NH-n-Pr
2299	425.64	Scaffold_C	Type_F	R1_C	R2_Bn	R3_Ph	R4_NH-nBu
2300	425.64	Scaffold_C	Type_F	R1_C	R2_Bn	R3_Ph	R4_NHBn
2303	425.64	Scaffold_C	Type_F	R1_C	R2_Bn	R3_Ph	R4_NHCH2CH2OH
2306	425.64	Scaffold_C	Type_F	R1_C	R2_Bn	R3_Ph	R4_NhiAm
2308	425.64	Scaffold_C	Type_F	R1_C	R2_Bn	R3_Ph	R4_Pce
2309	425.64	Scaffold_C	Type_F	R1_C	R2_Bn	R3_Ph	R4_Pip
2310	425.64	Scaffold_C	Type_F	R1_C	R2_Bn	R3_Ph	R4_TMPH
2311	425.64	Scaffold_C	Type_F	R1_C	R2_H	R3_H	R4_DMEDA
2313	425.64	Scaffold_C	Type_F	R1_C	R2_H	R3_H	R4_HEP
2315	425.64	Scaffold_C	Type_F	R1_C	R2_H	R3_H	R4_MPH
2316	425.64	Scaffold_C	Type_F	R1_C	R2_H	R3_H	R4_N-cyp
2317	425.64	Scaffold_C	Type_F	R1_C	R2_H	R3_H	R4_N-Prg
2319	425.64	Scaffold_C	Type_F	R1_C	R2_H	R3_H	R4_NH-n-Pr
2320	425.64	Scaffold_C	Type_F	R1_C	R2_H	R3_H	R4_NH-nBu
2321	425.64	Scaffold_C	Type_F	R1_C	R2_H	R3_H	R4_NHBn
2324	425.64	Scaffold_C	Type_F	R1_C	R2_H	R3_H	R4_NHCH2CH2OH
2327	425.64	Scaffold_C	Type_F	R1_C	R2_H	R3_H	R4_NhiAm
2329	425.64	Scaffold_C	Type_F	R1_C	R2_H	R3_H	R4_Pce
2330	425.64	Scaffold_C	Type_F	R1_C	R2_H	R3_H	R4_Pip
2331	425.64	Scaffold_C	Type_F	R1_C	R2_H	R3_H	R4_TMPH
2332	425.64	Scaffold_C	Type_F	R1_C	R2_H	R3_Ph	R4_DMEDA
2334	425.64	Scaffold_C	Type_F	R1_C	R2_H	R3_Ph	R4_HEP
2336	425.64	Scaffold_C	Type_F	R1_C	R2_H	R3_Ph	R4_MPH
2337	425.64	Scaffold_C	Type_F	R1_C	R2_H	R3_Ph	R4_N-cyp
2338	425.64	Scaffold_C	Type_F	R1_C	R2_H	R3_Ph	R4_N-Prg
2340	425.64	Scaffold_C	Type_F	R1_C	R2_H	R3_Ph	R4_NH-n-Pr
2341	425.64	Scaffold_C	Type_F	R1_C	R2_H	R3_Ph	R4_NH-nBu
2342	425.64	Scaffold_C	Type_F	R1_C	R2_H	R3_Ph	R4_NHBn
2345	425.64	Scaffold_C	Type_F	R1_C	R2_H	R3_Ph	R4_NHCH2CH2OH
2348	425.64	Scaffold_C	Type_F	R1_C	R2_H	R3_Ph	R4_NhiAm
2350	425.64	Scaffold_C	Type_F	R1_C	R2_H	R3_Ph	R4_Pce
2351	425.64	Scaffold_C	Type_F	R1_C	R2_H	R3_Ph	R4_Pip
2352	425.64	Scaffold_C	Type_F	R1_C	R2_H	R3_Ph	R4_TMPH
2353	425.64	Scaffold_C	Type_G	R1_A	R2_Bn	R3_H	R4_DMEDA
2355	425.64	Scaffold_C	Type_G	R1_A	R2_Bn	R3_H	R4_HEP
2357	425.64	Scaffold_C	Type_G	R1_A	R2_Bn	R3_H	R4_MPH
2358	425.64	Scaffold_C	Type_G	R1_A	R2_Bn	R3_H	R4_N-cyp
2359	425.64	Scaffold_C	Type_G	R1_A	R2_Bn	R3_H	R4_N-Prg
2361	425.64	Scaffold_C	Type_G	R1_A	R2_Bn	R3_H	R4_NH-n-Pr
2362	425.64	Scaffold_C	Type_G	R1_A	R2_Bn	R3_H	R4_NH-nBu
2363	425.64	Scaffold_C	Type_G	R1_A	R2_Bn	R3_H	R4_NHBn
2366	425.64	Scaffold_C	Type_G	R1_A	R2_Bn	R3_H	R4_NHCH2CH2OH
2369	425.64	Scaffold_C	Type_G	R1_A	R2_Bn	R3_H	R4_NhiAm
2371	425.64	Scaffold_C	Type_G	R1_A	R2_Bn	R3_H	R4_Pce
2372	425.64	Scaffold_C	Type_G	R1_A	R2_Bn	R3_H	R4_Pip
2373	425.64	Scaffold_C	Type_G	R1_A	R2_Bn	R3_H	R4_TMPH
2374	425.64	Scaffold_C	Type_G	R1_A	R2_Bn	R3_Ph	R4_DMEDA
2376	425.64	Scaffold_C	Type_G	R1_A	R2_Bn	R3_Ph	R4_HEP
2378	425.64	Scaffold_C	Type_G	R1_A	R2_Bn	R3_Ph	R4_MPH
2379	425.64	Scaffold_C	Type_G	R1_A	R2_Bn	R3_Ph	R4_N-cyp
2380	425.64	Scaffold_C	Type_G	R1_A	R2_Bn	R3_Ph	R4_N-Prg
2382	425.64	Scaffold_C	Type_G	R1_A	R2_Bn	R3_Ph	R4_NH-n-Pr
2383	425.64	Scaffold_C	Type_G	R1_A	R2_Bn	R3_Ph	R4_NH-nBu
2384	425.64	Scaffold_C	Type_G	R1_A	R2_Bn	R3_Ph	R4_NHBn
2387	425.64	Scaffold_C	Type_G	R1_A	R2_Bn	R3_Ph	R4_NHCH2CH2OH
2390	425.64	Scaffold_C	Type_G	R1_A	R2_Bn	R3_Ph	R4_NhiAm
2392	425.64	Scaffold_C	Type_G	R1_A	R2_Bn	R3_Ph	R4_Pce
2393	425.64	Scaffold_C	Type_G	R1_A	R2_Bn	R3_Ph	R4_Pip
2394	425.64	Scaffold_C	Type_G	R1_A	R2_Bn	R3_Ph	R4_TMPH
2395	425.64	Scaffold_C	Type_G	R1_A	R2_H	R3_H	R4_DMEDA
2397	425.64	Scaffold_C	Type_G	R1_A	R2_H	R3_H	R4_HEP
2399	425.64	Scaffold_C	Type_G	R1_A	R2_H	R3_H	R4_MPH
2400	425.64	Scaffold_C	Type_G	R1_A	R2_H	R3_H	R4_N-cyp
2401	425.64	Scaffold_C	Type_G	R1_A	R2_H	R3_H	R4_N-Prg
2403	425.64	Scaffold_C	Type_G	R1_A	R2_H	R3_H	R4_NH-n-Pr
2404	425.64	Scaffold_C	Type_G	R1_A	R2_H	R3_H	R4_NH-nBu
2405	425.64	Scaffold_C	Type_G	R1_A	R2_H	R3_H	R4_NHBn
2408	425.64	Scaffold_C	Type_G	R1_A	R2_H	R3_H	R4_NHCH2CH2OH
2411	425.64	Scaffold_C	Type_G	R1_A	R2_H	R3_H	R4_NhiAm
2413	425.64	Scaffold_C	Type_G	R1_A	R2_H	R3_H	R4_Pce
2414	425.64	Scaffold_C	Type_G	R1_A	R2_H	R3_H	R4_Pip
2415	425.64	Scaffold_C	Type_G	R1_A	R2_H	R3_H	R4_TMPH
2416	425.64	Scaffold_C	Type_G	R1_A	R2_H	R3_Ph	R4_DMEDA
2418	425.64	Scaffold_C	Type_G	R1_A	R2_H	R3_Ph	R4_HEP
2420	425.64	Scaffold_C	Type_G	R1_A	R2_H	R3_Ph	R4_MPH
2421	425.64	Scaffold_C	Type_G	R1_A	R2_H	R3_Ph	R4_N-cyp
2422	425.64	Scaffold_C	Type_G	R1_A	R2_H	R3_Ph	R4_N-Prg
2424	425.64	Scaffold_C	Type_G	R1_A	R2_H	R3_Ph	R4_NH-n-Pr
2425	425.64	Scaffold_C	Type_G	R1_A	R2_H	R3_Ph	R4_NH-nBu
2426	425.64	Scaffold_C	Type_G	R1_A	R2_H	R3_Ph	R4_NHBn
2429	425.64	Scaffold_C	Type_G	R1_A	R2_H	R3_Ph	R4_NHCH2CH2OH
2432	425.64	Scaffold_C	Type_G	R1_A	R2_H	R3_Ph	R4_NhiAm
2434	425.64	Scaffold_C	Type_G	R1_A	R2_H	R3_Ph	R4_Pce
2435	425.64	Scaffold_C	Type_G	R1_A	R2_H	R3_Ph	R4_Pip
[truncated: 1,781 more rows]

## Sheet: Supplementary Table S6
Call:
lm(formula = phenotype ~ ScaffoldA + R2_Bn + R4_Ethylamine)
Residuals:
Min	1Q	Median	3Q	Max
-17.58	-4.01	1.57	4.67	13.42
Coefficients:
	Estimate	Std, Error	t value	Pr(>|t|)
(Intercept)	-2.72	1.35	-2.02	0.049	*
ScaffoldA	-3.6	1.83	-1.96	0.05	.
R2_Bn	-6.28	2.4	-2.62	0.009	*
R4_Ethylamine	-15.68	5.34	-2.94	0	**
---
Signif. codes:	0 '***'	0,001 '**'	0,01 '*'	0,05 '.'	0,1 ' '
Residual standard error: 7,435 on 76 degrees of freedom
Multiple R-squared: 0,1696,		Adjusted R-squared: 0,1368
F-statistic: 5,174 on 3 and 76 DF,			p-value: 0,002627
##########################################################################################
Call:
lm(formula = phenotype ~ ScaffoldA + R2_H + R4_Ethylamine)
Residuals:
Min	1Q	Median	3Q	Max
-17.58	-4.01	1.57	4.67	13.42
Coefficients:
	Estimate	Std, Error	t value	Pr(>|t|)
(Intercept)	-8.99	1.99	-4.53	2.19e-05	***
ScaffoldA	-3.6	1.83	-1.96	0.05	.
R2_H	6.28	2.4	2.62	0.009	*
R4_Ethylamine	-15.68	5.34	-2.94	0	**
---
Signif. codes:	0 '***'	0,001 '**'	0,01 '*'	0,05 '.'	0,1 ' '
Residual standard error: 7,435 on 76 degrees of freedom
Multiple R-squared: 0,1696,		Adjusted R-squared: 0,1368
F-statistic: 5,174 on 3 and 76 DF,			p-value: 0,002627
